# Supplementary material for: Pyrazine­diium bis­(3-carb­oxy-4-hydroxy­benzene­sulfonate) dihydrate
Source: Acta Crystallogr Sect E Struct Rep Online. 2008 Jun 19;64(Pt 7):o1289. doi: 10.1107/S1600536808017777 (PMC2961784; doi:10.1107/S1600536808017777)
Supplement: Supplementary file 1 [file e-64-o1289-sup1.cif]

##############################################################################
###                                                                        ###
###        Electronic paper (Acta Crystallographica Section E)             ###
###                                                                        ###
##############################################################################
#                                                                            #
# This CIF contains the data in a paper accepted for publication in Acta     #
# Crystallographica Section E. It conforms to the requirements of Notes      #
# for Authors for Section E, and has been peer reviewed under the auspices   #
# of the IUCr Commission on Journals.                                        #
#                                                                            #
# Full details of the Crystallographic Information File format               #
# are given in the paper "The Crystallographic Information File (CIF):       #
# a New Standard Archive File for Crystallography" by S. R. Hall, F. H.      #
# Allen and I. D. Brown [Acta Cryst. (1991), A47, 655-685].                  #
#                                                                            #
# The current version of the core CIF dictionary is obtainable from          #
# ftp://ftp.iucr.org/pub/cif_core.dic. The current version number is 2.4.    #
#                                                                            #
# Software is freely available for graphical display of the structure(s) in  #
# this CIF.  For information consult the CIF home page http://www.iucr.org/  #
# cif/home.html                                                              #
#                                                                            #
# This file may be used for bona fide research purposes within the           #
# scientific community so long as proper attribution is given to the journal # 
# article from which it was obtained.                                        #
#                                                                            #
##############################################################################
                                             
data_global
_audit_creation_method     'form.cif (version 2.0)'
_journal_data_validation_number     ?
_journal_date_recd_electronic     2008-05-17
_journal_date_accepted     2008-06-12
_journal_name_full     'Acta Crystallographica, Section E'
_journal_year     2008
_journal_volume     64
_journal_issue      7
_journal_page_first     o1289
_journal_page_last     o1289
_journal_paper_category     QO
_journal_coeditor_code     CS2079
loop_
    _publ_contact_author_name
    'Dr. Wang, Jia-Rong'
_publ_contact_author_address
;
  College of Chemical Engineering
  Ningbo University of Technology
  Ningbo, Zhejiang
  315016
  P. R. China
;
_publ_contact_author_email     'jr_wang@126.com'
_publ_contact_author_fax     ?
_publ_contact_author_phone     ?
_publ_section_title
;
Pyrazinediium bis(3-carboxy-4-hydroxybenzenesulfonate) dihydrate
;
loop_
    _publ_author_name
    _publ_author_footnote
    _publ_author_address
    'Wang, Jia-Rong' .
;
College of Chemical Engineering
Ningbo University of Technology
Ningbo
Zhejiang 315016
People's Republic of China
;
    'Yang, Ze-Hui' .
;
College of Chemical Engineering
Ningbo University of Technology
Ningbo
Zhejiang 315016
People's Republic of China
;
    'Liu, Chun-Hai' .
;
Hunan Jiuzhitang Co. Ltd,
Changsha, Hunan 410008
People's Republic of China
;
    'Li, Ling-Lan' .
;
College of Chemical Engineering
Ningbo University of Technology
Ningbo
Zhejiang 315016
People's Republic of China
;
_publ_section_synopsis     .
data_I
_audit_creation_method     SHELXL-97
_chemical_name_systematic
;
Pyrazinediium bis(3-carboxy-4-hydroxybenzenesulfonate) dihydrate
;
_chemical_name_common     ?
_chemical_formula_moiety     'C4 H6 N2 2+, 2(C7 H5 O6 S -), 2(H2 O)'
_chemical_formula_sum     'C18 H20 N2 O14 S'
_chemical_formula_iupac     'C4 H6 N2 2+, 2C7 H5 O6 S -, 2H2 O'
_chemical_formula_weight     552.48
_chemical_melting_point     ?
_symmetry_cell_setting     triclinic
_symmetry_space_group_name_H-M     'P -1'
_symmetry_space_group_name_Hall     '-P 1'
loop_
    _symmetry_equiv_pos_as_xyz
    'x, y, z'
    '-x, -y, -z'
_cell_length_a     6.7887(5)
_cell_length_b     6.9256(6)
_cell_length_c     13.0349(10)
_cell_angle_alpha     100.663(7)
_cell_angle_beta     97.761(9)
_cell_angle_gamma     107.735(9)
_cell_volume     561.52(9)
_cell_formula_units_Z     1
_cell_measurement_reflns_used     2269
_cell_measurement_theta_min     1.56
_cell_measurement_theta_max     25.24
_cell_measurement_temperature     298(2)
_exptl_crystal_description     plate
_exptl_crystal_colour     colourless
_exptl_crystal_size_max     0.20
_exptl_crystal_size_mid     0.10
_exptl_crystal_size_min     0.08
_exptl_crystal_density_diffrn     1.634
_exptl_crystal_density_meas     ?
_exptl_crystal_density_method     'not measured'
_exptl_crystal_F_000     286
_exptl_absorpt_coefficient_mu     0.317
_exptl_absorpt_correction_type     multi-scan
_exptl_absorpt_process_details     '(SADABS; Sheldrick, 1997)'
_exptl_absorpt_correction_T_min     0.9294
_exptl_absorpt_correction_T_max     0.9751
_exptl_special_details
;
;
_diffrn_ambient_temperature     298(2)
_diffrn_radiation_type     'Mo k\a'
_diffrn_radiation_wavelength     0.71073
_diffrn_radiation_source     'fine focus sealed Siemens Mo tube'
_diffrn_radiation_monochromator     graphite
_diffrn_measurement_device_type     'Bruker SMART APEX CCD area-detector'
_diffrn_measurement_method     '0.3\% wide \w exposures'
_diffrn_detector_area_resol_mean     ?
_diffrn_reflns_number     5286
_diffrn_reflns_av_R_equivalents     0.0638
_diffrn_reflns_av_sigmaI/netI     0.0548
_diffrn_reflns_theta_min     1.62
_diffrn_reflns_theta_max     27.00
_diffrn_reflns_theta_full     27.00
_diffrn_measured_fraction_theta_max     0.983
_diffrn_measured_fraction_theta_full     0.983
_diffrn_reflns_limit_h_min     -8
_diffrn_reflns_limit_h_max     8
_diffrn_reflns_limit_k_min     -5
_diffrn_reflns_limit_k_max     8
_diffrn_reflns_limit_l_min     -16
_diffrn_reflns_limit_l_max     16
_diffrn_standards_number     ?
_diffrn_standards_interval_count     ?
_diffrn_standards_interval_time     ?
_diffrn_standards_decay_%     ?
_refine_special_details
;
;
_reflns_number_total     2412
_reflns_number_gt     1977
_reflns_threshold_expression     I>2\s(I)
_refine_ls_structure_factor_coef     Fsqd
_refine_ls_matrix_type     full
_refine_ls_R_factor_all     0.0575
_refine_ls_R_factor_gt     0.0453
_refine_ls_wR_factor_gt     0.1161
_refine_ls_wR_factor_ref     0.1305
_refine_ls_goodness_of_fit_ref     1.077
_refine_ls_restrained_S_all     1.077
_refine_ls_number_reflns     2412
_refine_ls_number_parameters     178
_refine_ls_number_restraints     0
_refine_ls_hydrogen_treatment     mixed
_refine_ls_weighting_scheme     calc
_refine_ls_weighting_details
         'calc w=1/[\s^2^(Fo^2^)+(0.0732P)^2^+0.0236P] where P=(Fo^2^+2Fc^2^)/3'
_atom_sites_solution_hydrogens     geom
_atom_sites_solution_primary     direct
_atom_sites_solution_secondary     difmap
_refine_ls_shift/su_max     0.001
_refine_ls_shift/su_mean     0.000
_refine_diff_density_max     0.320
_refine_diff_density_min     -0.512
_refine_ls_extinction_method     none
_refine_ls_extinction_coef     ?
loop_
    _atom_type_symbol
    _atom_type_description
    _atom_type_scat_dispersion_real
    _atom_type_scat_dispersion_imag
    _atom_type_scat_source
    'C' 'C' 0.0033 0.0016
                         'International Tables Vol C Tables 4.2.6.8 and 6.1.1.4'
    'H' 'H' 0.0000 0.0000
                         'International Tables Vol C Tables 4.2.6.8 and 6.1.1.4'
    'N' 'N' 0.0061 0.0033
                         'International Tables Vol C Tables 4.2.6.8 and 6.1.1.4'
    'O' 'O' 0.0106 0.0060
                         'International Tables Vol C Tables 4.2.6.8 and 6.1.1.4'
    'S' 'S' 0.1246 0.1234
                         'International Tables Vol C Tables 4.2.6.8 and 6.1.1.4'
_computing_data_collection     'SMART (Bruker, 2001)'
_computing_cell_refinement     'SMART (Bruker, 2001)'
_computing_data_reduction     'SAINT-Plus (Bruker, 2001'
_computing_structure_solution     'SHELXS97 (Sheldrick, 2008)'
_computing_structure_refinement     'SHELXL97 (Sheldrick, 2008)'
_computing_molecular_graphics     'PLATON (Spek, 2003)'
_computing_publication_material     'PLATON (Spek, 2003)'
loop_
    _atom_site_type_symbol
    _atom_site_label
    _atom_site_fract_x
    _atom_site_fract_y
    _atom_site_fract_z
    _atom_site_U_iso_or_equiv
    _atom_site_adp_type
    _atom_site_calc_flag
    _atom_site_refinement_flags
    _atom_site_occupancy
    _atom_site_disorder_assembly
    _atom_site_disorder_group
    C C1 0.4240(3) 0.7285(3) 0.48381(14) 0.0311(4) Uani d . 1 . .
    C C2 0.6433(3) 0.7939(3) 0.48820(17) 0.0361(5) Uani d . 1 . .
    C C3 0.7816(3) 0.8439(3) 0.58633(18) 0.0439(5) Uani d . 1 . .
    H H3 0.9265 0.8851 0.5895 0.053 Uiso calc R 1 . .
    C C4 0.7052(3) 0.8328(3) 0.67817(17) 0.0425(5) Uani d . 1 . .
    H H4 0.7985 0.8671 0.7432 0.051 Uiso calc R 1 . .
    C C5 0.4881(3) 0.7704(3) 0.67421(15) 0.0338(4) Uani d . 1 . .
    C C6 0.3486(3) 0.7183(3) 0.57800(14) 0.0323(4) Uani d . 1 . .
    H H6 0.2040 0.6762 0.5758 0.039 Uiso calc R 1 . .
    C C7 0.2761(3) 0.6708(3) 0.38006(15) 0.0362(5) Uani d . 1 . .
    C C8 0.9086(4) 0.6243(4) 0.96127(19) 0.0543(6) Uani d . 1 . .
    H H8 0.8459 0.7119 0.9346 0.065 Uiso calc R 1 . .
    C C9 0.8819(4) 0.3018(4) 0.99291(18) 0.0511(6) Uani d . 1 . .
    H H9 0.8012 0.1641 0.9884 0.061 Uiso calc R 1 . .
    N N1 0.7935(3) 0.4275(3) 0.95466(13) 0.0466(5) Uani d . 1 . .
    H H1B 0.658(4) 0.377(4) 0.928(2) 0.056 Uiso d . 1 . .
    O O1 0.0776(2) 0.6158(3) 0.38832(11) 0.0484(4) Uani d . 1 . .
    H H1A -0.005(5) 0.578(5) 0.331(2) 0.073 Uiso d . 1 . .
    O O2 0.3328(3) 0.6740(3) 0.29528(11) 0.0531(4) Uani d . 1 . .
    O O3 0.7255(3) 0.8128(3) 0.40112(14) 0.0523(4) Uani d . 1 . .
    H H3A 0.633(5) 0.788(5) 0.348(3) 0.078 Uiso d . 1 . .
    O O4 0.2517(3) 0.8910(3) 0.79365(12) 0.0535(4) Uani d . 1 . .
    O O5 0.2546(2) 0.5428(2) 0.78053(11) 0.0467(4) Uani d . 1 . .
    O O6 0.5615(3) 0.8329(3) 0.88036(11) 0.0522(4) Uani d . 1 . .
    O O7 0.3909(3) 0.2940(3) 0.88232(12) 0.0475(4) Uani d . 1 . .
    H H7A 0.346(5) 0.362(5) 0.844(2) 0.071 Uiso d . 1 . .
    H H7B 0.340(5) 0.169(5) 0.849(2) 0.071 Uiso d . 1 . .
    S S1 0.38501(8) 0.76139(8) 0.79128(3) 0.0378(2) Uani d . 1 . .
loop_
    _atom_site_aniso_label
    _atom_site_aniso_U_11
    _atom_site_aniso_U_22
    _atom_site_aniso_U_33
    _atom_site_aniso_U_12
    _atom_site_aniso_U_13
    _atom_site_aniso_U_23
    C1 0.0308(9) 0.0259(10) 0.0391(9) 0.0108(8) 0.0074(8) 0.0115(8)
    C2 0.0321(10) 0.0272(10) 0.0533(11) 0.0111(8) 0.0152(8) 0.0130(9)
    C3 0.0247(10) 0.0414(12) 0.0655(13) 0.0105(9) 0.0075(9) 0.0150(10)
    C4 0.0325(10) 0.0412(12) 0.0495(11) 0.0106(9) -0.0022(9) 0.0113(9)
    C5 0.0319(10) 0.0293(10) 0.0391(9) 0.0103(8) 0.0030(8) 0.0090(8)
    C6 0.0265(9) 0.0316(11) 0.0391(9) 0.0101(8) 0.0044(7) 0.0103(8)
    C7 0.0369(11) 0.0349(11) 0.0396(10) 0.0125(9) 0.0085(8) 0.0145(8)
    C8 0.0648(16) 0.0550(16) 0.0518(13) 0.0315(13) 0.0084(11) 0.0173(11)
    C9 0.0617(15) 0.0454(14) 0.0481(12) 0.0214(12) 0.0105(11) 0.0113(10)
    N1 0.0443(10) 0.0565(13) 0.0383(9) 0.0203(10) 0.0045(8) 0.0073(9)
    O1 0.0322(8) 0.0695(12) 0.0376(7) 0.0083(8) 0.0005(6) 0.0184(7)
    O2 0.0521(9) 0.0701(12) 0.0390(8) 0.0189(9) 0.0136(7) 0.0176(7)
    O3 0.0404(9) 0.0604(11) 0.0606(10) 0.0151(8) 0.0235(7) 0.0190(8)
    O4 0.0572(10) 0.0634(11) 0.0488(8) 0.0343(9) 0.0092(7) 0.0126(7)
    O5 0.0447(9) 0.0477(10) 0.0400(7) 0.0053(7) 0.0014(6) 0.0148(7)
    O6 0.0515(9) 0.0557(10) 0.0383(7) 0.0133(8) -0.0093(7) 0.0064(7)
    O7 0.0571(10) 0.0444(10) 0.0467(8) 0.0238(8) 0.0082(7) 0.0152(7)
    S1 0.0369(3) 0.0405(3) 0.0328(3) 0.0128(2) -0.0006(2) 0.0074(2)
_geom_special_details
;
;
loop_
    _geom_bond_atom_site_label_1
    _geom_bond_atom_site_label_2
    _geom_bond_site_symmetry_2
    _geom_bond_distance
    _geom_bond_publ_flag
    C1 C6 . 1.398(3) no
    C1 C2 . 1.408(3) no
    C1 C7 . 1.478(2) no
    C2 O3 . 1.341(3) no
    C2 C3 . 1.397(3) no
    C3 C4 . 1.373(3) no
    C3 H3 . 0.9300 no
    C4 C5 . 1.395(3) no
    C4 H4 . 0.9300 no
    C5 C6 . 1.380(2) no
    C5 S1 . 1.766(2) no
    C6 H6 . 0.9300 no
    C7 O2 . 1.220(2) no
    C7 O1 . 1.310(2) no
    C8 N1 . 1.329(3) no
    C8 C9 2_767 1.363(4) no
    C8 H8 . 0.9300 no
    C9 N1 . 1.329(3) no
    C9 C8 2_767 1.363(4) no
    C9 H9 . 0.9300 no
    N1 H1B . 0.87(3) no
    O1 H1A . 0.82(3) no
    O3 H3A . 0.83(3) no
    O4 S1 . 1.4556(17) no
    O5 S1 . 1.4721(15) no
    O6 S1 . 1.4421(14) no
    O7 H7A . 0.83(3) no
    O7 H7B . 0.83(3) no
loop_
    _geom_angle_atom_site_label_1
    _geom_angle_atom_site_label_2
    _geom_angle_atom_site_label_3
    _geom_angle_site_symmetry_1
    _geom_angle_site_symmetry_3
    _geom_angle
    _geom_angle_publ_flag
    C6 C1 C2 . . 119.40(17) no
    C6 C1 C7 . . 120.76(17) no
    C2 C1 C7 . . 119.84(17) no
    O3 C2 C3 . . 118.37(18) no
    O3 C2 C1 . . 122.21(19) no
    C3 C2 C1 . . 119.41(18) no
    C4 C3 C2 . . 120.51(19) no
    C4 C3 H3 . . 119.7 no
    C2 C3 H3 . . 119.7 no
    C3 C4 C5 . . 120.19(19) no
    C3 C4 H4 . . 119.9 no
    C5 C4 H4 . . 119.9 no
    C6 C5 C4 . . 120.25(18) no
    C6 C5 S1 . . 118.43(15) no
    C4 C5 S1 . . 121.30(15) no
    C5 C6 C1 . . 120.23(17) no
    C5 C6 H6 . . 119.9 no
    C1 C6 H6 . . 119.9 no
    O2 C7 O1 . . 123.31(18) no
    O2 C7 C1 . . 123.58(18) no
    O1 C7 C1 . . 113.11(16) no
    N1 C8 C9 . 2_767 120.2(2) no
    N1 C8 H8 . . 119.9 no
    C9 C8 H8 2_767 . 119.9 no
    N1 C9 C8 . 2_767 119.6(2) no
    N1 C9 H9 . . 120.2 no
    C8 C9 H9 2_767 . 120.2 no
    C8 N1 C9 . . 120.2(2) no
    C8 N1 H1B . . 122.3(17) no
    C9 N1 H1B . . 117.4(18) no
    C7 O1 H1A . . 113(2) no
    C2 O3 H3A . . 111(2) no
    H7A O7 H7B . . 107(3) no
    O6 S1 O4 . . 114.02(10) no
    O6 S1 O5 . . 111.78(9) no
    O4 S1 O5 . . 109.60(10) no
    O6 S1 C5 . . 107.54(10) no
    O4 S1 C5 . . 106.61(9) no
    O5 S1 C5 . . 106.90(9) no
loop_
    _geom_torsion_atom_site_label_1
    _geom_torsion_atom_site_label_2
    _geom_torsion_atom_site_label_3
    _geom_torsion_atom_site_label_4
    _geom_torsion_site_symmetry_1
    _geom_torsion_site_symmetry_2
    _geom_torsion_site_symmetry_3
    _geom_torsion_site_symmetry_4
    _geom_torsion
    _geom_torsion_publ_flag
    C6 C1 C2 O3 . . . . -177.99(18) no
    C7 C1 C2 O3 . . . . 2.2(3) no
    C6 C1 C2 C3 . . . . 1.1(3) no
    C7 C1 C2 C3 . . . . -178.71(18) no
    O3 C2 C3 C4 . . . . 178.12(19) no
    C1 C2 C3 C4 . . . . -1.0(3) no
    C2 C3 C4 C5 . . . . 0.3(3) no
    C3 C4 C5 C6 . . . . 0.3(3) no
    C3 C4 C5 S1 . . . . -178.24(16) no
    C4 C5 C6 C1 . . . . -0.2(3) no
    S1 C5 C6 C1 . . . . 178.39(14) no
    C2 C1 C6 C5 . . . . -0.5(3) no
    C7 C1 C6 C5 . . . . 179.32(17) no
    C6 C1 C7 O2 . . . . -179.0(2) no
    C2 C1 C7 O2 . . . . 0.8(3) no
    C6 C1 C7 O1 . . . . 1.0(3) no
    C2 C1 C7 O1 . . . . -179.17(18) no
    C9 C8 N1 C9 2_767 . . . 0.2(4) no
    C8 C9 N1 C8 2_767 . . . -0.2(4) no
    C6 C5 S1 O6 . . . . -176.94(15) no
    C4 C5 S1 O6 . . . . 1.7(2) no
    C6 C5 S1 O4 . . . . -54.28(18) no
    C4 C5 S1 O4 . . . . 124.33(19) no
    C6 C5 S1 O5 . . . . 62.88(17) no
    C4 C5 S1 O5 . . . . -118.51(18) no
loop_
    _geom_hbond_atom_site_label_D
    _geom_hbond_atom_site_label_H
    _geom_hbond_atom_site_label_A
    _geom_hbond_site_symmetry_A
    _geom_hbond_distance_DH
    _geom_hbond_distance_HA
    _geom_hbond_distance_DA
    _geom_hbond_angle_DHA
    _geom_hbond_publ_flag
    C8 H8 O6 . 0.93 2.40 3.273(3) 156 yes
    C9 H9 O6 1_545 0.93 2.41 3.240(3) 149 yes
    C6 H6 O1 2_566 0.93 2.49 3.249(2) 139 yes
    N1 H1B O7 . 0.87(3) 1.71(3) 2.580(3) 176(3) yes
    O7 H7A O5 . 0.83(3) 1.84(3) 2.659(2) 171(3) yes
    O7 H7B O4 1_545 0.83(3) 1.81(3) 2.631(3) 172(3) yes
    O3 H3A O2 . 0.83(3) 1.92(3) 2.625(2) 143(3) yes
    O1 H1A O5 2_566 0.82(3) 1.92(3) 2.719(2) 163(3) yes
