# Supplementary material for: Pyrazine­diium bis­(3-carb­oxy-4-hydroxy­benzene­sulfonate) dihydrate
Source: Acta Crystallogr Sect E Struct Rep Online. 2008 Jun 19;64(Pt 7):o1289. doi: 10.1107/S1600536808017777 (PMC2961784; doi:10.1107/S1600536808017777)
Supplement: Supplementary file 2 [file e-64-o1289-Isup2.hkl]

# 
# h,k,l, Fc-squared, Fo-squared, sigma(Fo-squared) and status flag 
# 
data_I
_shelx_title ' I in P-1' 
_shelx_refln_list_code          4 
_shelx_F_calc_maximum      109.45 
_exptl_crystal_F_000       286.00 
_reflns_d_resolution_high  0.7828 
 
loop_ 
 _symmetry_equiv_pos_as_xyz 
 'x, y, z' 
 '-x, -y, -z' 
 
_cell_length_a     6.7887 
_cell_length_b     6.9256 
_cell_length_c    13.0349 
_cell_angle_alpha 100.663 
_cell_angle_beta   97.761 
_cell_angle_gamma 107.735 
 
_shelx_F_squared_multiplier     1.000 
 
loop_ 
 _refln_index_h 
 _refln_index_k 
 _refln_index_l 
 _refln_F_squared_calc 
 _refln_F_squared_meas 
 _refln_F_squared_sigma 
 _refln_observed_status 
   1   0   0     3323.33     3060.31     16.28 o 
   2   0   0     1678.77     1643.01     13.86 o 
   3   0   0      576.98      558.67     25.62 o 
   4   0   0       56.42       57.93      2.61 o 
   5   0   0        9.77       12.10      1.63 o 
   6   0   0      121.24      128.76      4.94 o 
   7   0   0       25.25       22.83      2.50 o 
   8   0   0       15.34       17.78      2.31 o 
  -8   1   0        0.37        1.43      1.09 o 
  -7   1   0       49.58       47.72      3.34 o 
  -6   1   0       20.31       22.00      2.87 o 
  -5   1   0       65.12       64.18      3.04 o 
  -4   1   0       16.52       22.88      1.61 o 
  -3   1   0      202.61      222.27     24.23 o 
  -2   1   0       59.78       51.74      5.48 o 
  -1   1   0     2157.23     2081.04     64.07 o 
   0   1   0      641.55      639.54     11.66 o 
   1   1   0        0.70        0.06      0.21 o 
   2   1   0       37.44       34.73      2.16 o 
   3   1   0       99.00      121.45      3.36 o 
   4   1   0       29.95       28.10      1.95 o 
   5   1   0        4.86        6.23      1.33 o 
   6   1   0       48.11       48.40      2.60 o 
   7   1   0        3.24        3.45      1.13 o 
  -8   2   0       45.63       40.53      2.93 o 
  -7   2   0       24.48       28.60      2.89 o 
  -6   2   0        5.94        6.48      2.00 o 
  -5   2   0        2.93        2.98      1.44 o 
  -4   2   0     1125.91     1181.21     98.56 o 
  -3   2   0      897.65      878.51     62.28 o 
  -2   2   0      291.30      350.14     20.94 o 
  -1   2   0    11979.47     7487.30    884.63 o 
   0   2   0     7091.21     5086.96    345.62 o 
   1   2   0       54.33       63.71      1.41 o 
   2   2   0        5.10        6.57      0.91 o 
   3   2   0      111.63      115.96      3.53 o 
   4   2   0      141.09      141.41      6.31 o 
   5   2   0       75.98       78.90      3.07 o 
   6   2   0        2.17        3.90      1.05 o 
   7   2   0        0.20        0.57      0.98 o 
  -8   3   0        0.08        0.61      0.94 o 
  -7   3   0        7.43        8.52      1.78 o 
  -6   3   0       26.57       24.29      2.28 o 
  -5   3   0      245.38      233.82     18.21 o 
  -4   3   0      633.62      692.44     49.03 o 
  -3   3   0     1252.30     1312.28     81.24 o 
  -2   3   0        0.66        0.63      0.28 o 
  -1   3   0       24.99       21.22      1.88 o 
   0   3   0      107.57      107.44      3.30 o 
   1   3   0      257.64      276.56      8.67 o 
   2   3   0      562.71      608.57     15.96 o 
   3   3   0      166.60      169.05      5.20 o 
   4   3   0       29.03       30.50      1.85 o 
   5   3   0        6.44        7.73      1.31 o 
   6   3   0        1.01        0.79      0.92 o 
  -8   4   0       41.37       43.77      2.98 o 
  -7   4   0       13.43       14.42      4.05 o 
  -6   4   0      158.14      156.42     11.13 o 
  -5   4   0      139.81      140.79     19.60 o 
  -4   4   0      737.26      773.23     42.47 o 
  -3   4   0      149.93      139.49      7.60 o 
  -2   4   0      428.47      465.32     25.50 o 
  -1   4   0     1720.97     1730.76     19.48 o 
   0   4   0       26.26       22.73      2.26 o 
   1   4   0       67.28       75.57      4.33 o 
   2   4   0        0.10       -0.38      0.56 o 
   3   4   0        5.98        6.02      1.88 o 
   4   4   0       12.40       13.93      2.78 o 
   5   4   0       24.58       28.19      4.00 o 
  -8   5   0        0.40        0.35      0.97 o 
  -7   5   0        0.11        0.89      1.65 o 
  -6   5   0       17.99       21.36      3.67 o 
  -5   5   0       18.30       21.13      3.39 o 
  -4   5   0      102.32      110.02      6.07 o 
  -3   5   0       72.75       86.11      5.13 o 
  -2   5   0      260.85      263.66      8.71 o 
  -1   5   0      235.02      214.25      7.76 o 
   0   5   0        6.62        7.91      1.93 o 
   1   5   0      173.90      175.15      7.44 o 
   2   5   0       38.48       36.89      3.67 o 
   3   5   0       10.01       12.09      2.78 o 
   4   5   0       15.84       20.23      3.72 o 
  -7   6   0       18.61       22.73      4.38 o 
  -6   6   0        7.04        9.36      2.87 o 
  -5   6   0       51.80       62.16      5.27 o 
  -4   6   0      133.98      124.80      7.01 o 
  -3   6   0       31.49       31.20      3.48 o 
  -2   6   0       31.85       31.53      3.44 o 
  -1   6   0      148.37      129.36      6.82 o 
   0   6   0        6.18        8.85      2.21 o 
   1   6   0        2.79        2.45      1.32 o 
   2   6   0       23.94       25.88      3.86 o 
   3   6   0        7.66        5.46      2.21 o 
  -7   7   0        1.37        2.68      2.02 o 
  -6   7   0        7.05       12.38      3.44 o 
  -5   7   0       20.69       20.38      3.86 o 
  -4   7   0       10.65       10.12      2.64 o 
  -3   7   0       11.06       10.73      2.68 o 
  -2   7   0      142.95      131.01      7.53 o 
  -1   7   0       37.82       34.07      3.91 o 
   0   7   0        2.43        1.46      1.22 o 
   1   7   0       10.29        7.11      2.35 o 
   2   7   0       12.82       12.89      3.29 o 
  -5   8   0       29.93       32.47      5.08 o 
  -4   8   0       12.69       16.14      3.72 o 
  -3   8   0        8.50        5.41      2.12 o 
  -2   8   0        6.22        4.19      1.93 o 
  -1   8   0        2.69        0.99      1.51 o 
   0   8   0        0.04        0.19      1.32 o 
   0  -8   1        2.37        3.34      1.79 o 
   1  -8   1       32.11       29.22      4.38 o 
   2  -8   1      190.06      170.11      9.27 o 
   3  -8   1      121.14      105.74      7.39 o 
   4  -8   1        0.23        1.13      1.18 o 
   5  -8   1       43.07       41.03      4.94 o 
  -2  -7   1        0.32        0.71      1.41 o 
  -1  -7   1       47.67       46.96      4.66 o 
   0  -7   1       16.82       18.78      3.39 o 
   1  -7   1        4.62        5.79      2.07 o 
   2  -7   1        4.38        1.93      1.32 o 
   3  -7   1       42.21       37.22      4.09 o 
   4  -7   1       22.80       28.28      4.19 o 
   5  -7   1       17.71       20.94      3.86 o 
   6  -7   1        6.40        7.11      2.82 o 
   7  -7   1        1.08        2.21      1.88 o 
  -3  -6   1        2.93        3.29      1.79 o 
  -2  -6   1       30.76       31.25      3.62 o 
  -1  -6   1       27.80       26.07      3.20 o 
   0  -6   1        8.31        6.96      1.98 o 
   1  -6   1      433.07      432.45     12.14 o 
   2  -6   1     1876.46     1754.62     24.52 o 
   3  -6   1       64.14       59.57      4.66 o 
   4  -6   1       84.61       71.90      5.32 o 
   5  -6   1       51.80       53.13      4.80 o 
   6  -6   1        8.24        9.98      2.92 o 
   7  -6   1       11.98       15.15      3.67 o 
  -4  -5   1        1.56        2.87      1.55 o 
  -3  -5   1       22.13       22.87      3.44 o 
  -2  -5   1       13.97       14.78      2.59 o 
  -1  -5   1       38.45       43.67      3.62 o 
   0  -5   1       81.97       89.36      4.99 o 
   1  -5   1      219.70      201.50      7.39 o 
   2  -5   1       19.05       18.26      2.64 o 
   3  -5   1       14.73       14.21      2.49 o 
   4  -5   1       39.08       45.65      3.91 o 
   5  -5   1        1.23        4.85      1.74 o 
   6  -5   1        1.58        5.27      2.12 o 
   7  -5   1        0.03        0.16      0.84 o 
   8  -5   1       11.02        4.00      2.76 o 
  -5  -4   1        2.47        2.31      1.32 o 
  -4  -4   1        1.76        1.98      1.22 o 
  -3  -4   1       21.99       23.43      2.73 o 
  -2  -4   1      392.13      356.50      9.65 o 
  -1  -4   1      265.16      267.43      7.86 o 
   0  -4   1      437.44      481.58     10.07 o 
   1  -4   1     3883.10     3775.58     28.23 o 
   2  -4   1     1149.41     1235.66     13.24 o 
   3  -4   1       17.99       18.93      1.06 o 
   4  -4   1        9.89        9.08      2.12 o 
   5  -4   1       21.53       21.36      3.15 o 
   6  -4   1      131.51      136.80      7.34 o 
   7  -4   1       36.20       40.81      2.67 o 
   8  -4   1        0.02       -0.11      0.92 o 
  -6  -3   1        0.45        0.10      0.87 o 
  -5  -3   1        1.73        2.90      0.90 o 
  -4  -3   1       66.61       69.91      3.28 o 
  -3  -3   1      141.30      136.04      5.41 o 
  -2  -3   1      653.64      685.73     19.93 o 
  -1  -3   1      942.33     1022.18     29.53 o 
   0  -3   1        3.16        2.31      0.80 o 
   1  -3   1       13.35       20.28      1.79 o 
   2  -3   1      296.10      319.67      5.48 o 
   3  -3   1      265.67      293.71      9.85 o 
   4  -3   1      215.54      223.06     20.78 o 
   5  -3   1      150.99      157.20     14.09 o 
   6  -3   1       10.26       10.49      2.59 o 
   7  -3   1       15.43       15.14      1.85 o 
   8  -3   1        0.09        1.26      1.08 o 
  -7  -2   1       39.36       42.02      4.02 o 
  -6  -2   1       63.46       64.19      5.13 o 
  -5  -2   1       50.37       50.43      2.94 o 
  -4  -2   1      152.37      154.30      6.31 o 
  -3  -2   1      696.31      717.09     21.03 o 
  -2  -2   1     1464.78     1350.86     84.02 o 
  -1  -2   1      111.51       80.09      1.91 o 
   0  -2   1     5114.70     4249.58    332.13 o 
   1  -2   1     3549.54     3340.06     24.72 o 
   2  -2   1        3.03        5.10      0.61 o 
   3  -2   1      220.37      222.86     24.38 o 
   4  -2   1        7.96        5.55      1.22 o 
   5  -2   1       13.47       13.50      1.73 o 
   6  -2   1      146.62      156.84      7.53 o 
   7  -2   1       27.43       30.00      2.47 o 
   8  -2   1        5.26        5.39      1.46 o 
  -7  -1   1       10.81       11.43      3.06 o 
  -6  -1   1        0.07        1.09      0.86 o 
  -5  -1   1       14.54       18.86      2.21 o 
  -4  -1   1       58.20       52.42      4.47 o 
  -3  -1   1      720.77      758.50      8.08 o 
  -2  -1   1      738.36      725.43      8.94 o 
  -1  -1   1      663.29      659.89     28.61 o 
   0  -1   1      173.47      206.34      2.88 o 
   1  -1   1     1368.55     1490.79      8.19 o 
   2  -1   1      163.29      154.53      6.23 o 
   3  -1   1      651.82      754.05     42.59 o 
   4  -1   1        4.40        4.26      0.90 o 
   5  -1   1       78.94       80.17      3.91 o 
   6  -1   1       26.48       27.71      1.98 o 
   7  -1   1        0.40        0.58      0.75 o 
   8  -1   1        9.07        9.07      1.71 o 
  -8   0   1        2.04        1.54      1.31 o 
  -7   0   1      105.63       99.81      7.01 o 
  -6   0   1      101.87       51.54     52.70 o 
  -5   0   1      110.56      105.64      5.74 o 
  -4   0   1        1.27        0.18      0.28 o 
  -3   0   1      303.71      339.61     11.43 o 
  -2   0   1     1986.00     1926.27     61.59 o 
  -1   0   1       38.98       55.37      2.19 o 
   0   0   1      219.96      214.33      4.69 o 
   1   0   1     1056.80     1091.67     28.58 o 
   2   0   1      346.62      329.78      9.29 o 
   3   0   1      332.54      405.75      6.04 o 
   4   0   1      238.09      237.51      5.36 o 
   5   0   1       36.43       36.47      3.44 o 
   6   0   1       38.17       39.35      2.35 o 
   7   0   1       44.96       40.43      2.60 o 
  -8   1   1       22.63       13.76      9.25 o 
  -7   1   1       50.44       39.89      2.98 o 
  -6   1   1        5.86        3.14      0.99 o 
  -5   1   1       55.07       55.69      3.55 o 
  -4   1   1       88.18       83.04      5.34 o 
  -3   1   1     1502.75     1562.30     15.86 o 
  -2   1   1      100.76      137.56     16.63 o 
  -1   1   1       17.57       21.05      1.09 o 
   0   1   1     2056.14     1726.93     33.80 o 
   1   1   1      839.00      778.62     40.30 o 
   2   1   1      477.55      557.43     13.99 o 
   3   1   1       59.88       60.22      2.02 o 
   4   1   1       42.94       37.73      1.86 o 
   5   1   1      192.97      180.34      4.51 o 
   6   1   1       14.54       14.08      1.76 o 
   7   1   1        2.82        3.19      1.14 o 
  -8   2   1        2.41        2.04      1.25 o 
  -7   2   1        5.92        6.47      1.56 o 
  -6   2   1      199.63      202.87     23.95 o 
  -5   2   1      208.19      195.63     10.82 o 
  -4   2   1      115.01      155.09     11.95 o 
  -3   2   1      632.99      698.64     53.06 o 
  -2   2   1      915.90      864.99     53.67 o 
  -1   2   1      775.85      846.35     15.81 o 
   0   2   1      562.63      592.63      6.15 o 
   1   2   1      457.01      561.45     22.40 o 
   2   2   1        3.20        2.05      0.45 o 
   3   2   1      306.59      326.37      4.93 o 
   4   2   1      371.58      383.11      6.09 o 
   5   2   1       38.50       37.33      2.22 o 
   6   2   1        5.91        5.83      1.26 o 
   7   2   1        0.85        0.30      1.00 o 
  -8   3   1       31.57       33.72      3.39 o 
  -7   3   1      159.76      146.97      9.22 o 
  -6   3   1        1.11        0.67      0.77 o 
  -5   3   1        7.07        6.82      1.20 o 
  -4   3   1       19.08       23.42      1.65 o 
  -3   3   1        9.81        6.82      0.95 o 
  -2   3   1      513.28      554.04     28.66 o 
  -1   3   1       21.83       21.09      0.87 o 
   0   3   1      155.62      148.91      3.04 o 
   1   3   1      124.30      115.59      2.24 o 
   2   3   1       12.08       11.92      1.02 o 
   3   3   1        2.64        1.54      0.59 o 
   4   3   1      390.12      391.12      6.45 o 
   5   3   1       10.69       12.73      1.66 o 
   6   3   1        3.76        4.97      1.29 o 
  -8   4   1        1.24        1.57      1.21 o 
  -7   4   1        9.19       10.99      2.03 o 
  -6   4   1       10.77        9.81      1.67 o 
  -5   4   1       22.68       19.85      3.04 o 
  -4   4   1        1.56        0.93      0.50 o 
  -3   4   1      324.27      331.24     20.82 o 
  -2   4   1       18.21       23.83      1.32 o 
  -1   4   1        5.75        4.80      1.27 o 
   0   4   1      236.89      241.59      7.67 o 
   1   4   1       47.15       56.66      3.95 o 
   2   4   1       38.69       39.39      3.53 o 
   3   4   1      242.74      235.00      9.13 o 
   4   4   1        0.19        1.04      1.08 o 
   5   4   1        0.00       -0.24      0.94 o 
  -8   5   1       76.93       73.80      4.48 o 
  -7   5   1       12.60       17.46      3.72 o 
  -6   5   1        0.00        0.89      1.13 o 
  -5   5   1       28.89       29.08      3.44 o 
  -4   5   1       23.13       26.07      3.11 o 
  -3   5   1      183.85      175.57      7.39 o 
  -2   5   1       12.64       10.54      2.26 o 
  -1   5   1       48.48       43.43      3.62 o 
   0   5   1      221.73      212.37      8.14 o 
   1   5   1       27.12       29.32      3.20 o 
   2   5   1        1.30        2.07      1.27 o 
   3   5   1        5.42        6.96      2.12 o 
   4   5   1       10.57        9.27      2.68 o 
  -7   6   1        1.65        3.34      2.16 o 
  -6   6   1        3.81        3.76      1.93 o 
  -5   6   1        0.52        1.74      1.55 o 
  -4   6   1       12.85       14.73      2.96 o 
  -3   6   1        1.36        0.89      0.99 o 
  -2   6   1       24.86       26.78      3.20 o 
  -1   6   1      112.70      102.54      6.21 o 
   0   6   1       10.39       14.35      2.87 o 
   1   6   1        7.96        7.86      2.31 o 
   2   6   1        0.58        1.04      1.08 o 
   3   6   1        2.60        3.29      2.02 o 
  -7   7   1        6.43        9.51      3.11 o 
  -6   7   1        5.21        6.82      2.78 o 
  -5   7   1        3.13        4.00      2.12 o 
  -4   7   1       49.92       52.33      5.13 o 
  -3   7   1        6.70        9.46      2.54 o 
  -2   7   1       23.39       19.34      3.53 o 
  -1   7   1       22.54       21.46      3.72 o 
   0   7   1       39.25       34.92      4.14 o 
   1   7   1       11.82       16.99      3.53 o 
   2   7   1        9.11       11.01      3.34 o 
  -5   8   1        0.15        0.80      1.55 o 
  -4   8   1        0.50        0.42      1.41 o 
  -3   8   1       32.80       23.39      4.28 o 
  -2   8   1        1.82        1.84      1.60 o 
  -1   8   1       11.66       14.26      3.72 o 
   0   8   1        4.27        8.75      2.78 o 
   0  -8   2       58.00       60.61      5.60 o 
   1  -8   2        2.13        0.99      1.32 o 
   2  -8   2      106.77       88.37      6.64 o 
   3  -8   2       46.92       40.10      5.69 o 
   4  -8   2        8.75       10.31      2.87 o 
   5  -8   2       17.33       22.82      4.47 o 
  -2  -7   2        0.80        5.60      2.12 o 
  -1  -7   2        7.13        9.74      2.54 o 
   0  -7   2       14.89       14.96      3.11 o 
   1  -7   2       36.97       40.94      4.14 o 
   2  -7   2        4.94        5.41      1.98 o 
   3  -7   2       62.94       64.90      3.67 o 
   4  -7   2        3.46        6.16      2.12 o 
   5  -7   2       10.20        8.28      2.45 o 
   6  -7   2        0.25       -0.05      1.18 o 
   7  -7   2       19.57       21.60      4.24 o 
  -3  -6   2        3.94        4.24      1.79 o 
  -2  -6   2        6.04        7.67      2.16 o 
  -1  -6   2       60.39       55.48      4.47 o 
   0  -6   2      130.61      134.02      6.68 o 
   1  -6   2        4.33        6.78      1.88 o 
   2  -6   2        0.12        0.14      0.94 o 
   3  -6   2       80.22       72.27      3.43 o 
   4  -6   2       66.91       66.63      5.08 o 
   5  -6   2        0.45        1.69      1.36 o 
   6  -6   2       15.37       21.55      3.95 o 
   7  -6   2        5.86        7.95      2.78 o 
  -5  -5   2       31.13       38.59      4.47 o 
  -3  -5   2        1.55        2.87      1.51 o 
  -2  -5   2       31.80       26.45      2.92 o 
  -1  -5   2       27.41       26.45      2.78 o 
   0  -5   2        4.43        5.04      1.46 o 
   1  -5   2        0.30        0.56      0.66 o 
   2  -5   2      226.63      224.37      7.76 o 
   3  -5   2      120.40      128.00      3.96 o 
   4  -5   2       40.31       37.93      3.58 o 
   5  -5   2        5.55        4.19      1.69 o 
   6  -5   2       13.23       14.78      1.68 o 
   7  -5   2       28.42       29.28      2.45 o 
   8  -5   2        4.66        4.52      1.41 o 
  -4  -4   2      108.31      108.33      6.02 o 
  -3  -4   2       18.18       16.28      2.49 o 
  -2  -4   2       21.89       29.18      2.68 o 
  -1  -4   2      285.73      280.32      7.72 o 
   0  -4   2      223.65      223.19      6.64 o 
   1  -4   2        1.64        3.34      1.08 o 
   2  -4   2      416.50      443.42      3.51 o 
   3  -4   2        0.76        0.48      0.31 o 
   4  -4   2       62.81       54.90      2.07 o 
   5  -4   2      140.50      132.61      5.53 o 
   6  -4   2       59.57       71.24      5.46 o 
   7  -4   2       19.09       15.86      1.92 o 
   8  -4   2        1.61        2.01      1.15 o 
  -5  -3   2      228.21      227.60      6.32 o 
  -4  -3   2        0.04        0.92      0.76 o 
  -3  -3   2        7.47        7.64      1.14 o 
  -2  -3   2       17.91       21.92      2.24 o 
  -1  -3   2        2.21        1.18      0.40 o 
   0  -3   2      470.53      515.84     14.35 o 
   1  -3   2      260.76      270.08      7.76 o 
   2  -3   2      124.84      122.56      2.38 o 
   3  -3   2       33.51       33.26      1.11 o 
   4  -3   2       66.00       50.72     18.00 o 
   5  -3   2        9.84        8.71      1.18 o 
   6  -3   2      391.22      370.68     15.97 o 
   7  -3   2        1.83        2.57      0.97 o 
   8  -3   2        8.32        8.77      1.63 o 
  -6  -2   2       15.48       15.81      3.25 o 
  -5  -2   2       34.61       34.59      2.43 o 
  -4  -2   2       23.78       20.00      2.26 o 
  -3  -2   2       58.74       35.89      1.88 o 
  -2  -2   2        3.85        3.51      0.71 o 
  -1  -2   2     1418.08     1344.97     26.70 o 
   0  -2   2       79.62      102.69      1.36 o 
   1  -2   2     1150.82     1138.54     20.93 o 
   2  -2   2      524.79      625.14     16.69 o 
   3  -2   2       77.87       91.62      3.14 o 
   4  -2   2      203.93      200.90      6.02 o 
   5  -2   2      525.53      550.32     18.73 o 
   6  -2   2        0.26        0.73      0.67 o 
   7  -2   2        1.56        1.92      0.92 o 
   8  -2   2        0.11        0.98      1.00 o 
  -7  -1   2       53.47       50.02      5.27 o 
  -6  -1   2      286.10      265.38      7.27 o 
  -5  -1   2       16.77       14.28      1.76 o 
  -4  -1   2       11.74       12.36      1.23 o 
  -3  -1   2      421.94      491.19     17.05 o 
  -2  -1   2      150.61      115.86     13.67 o 
  -1  -1   2      739.92      764.85     38.77 o 
   0  -1   2      158.80      200.07      7.02 o 
   1  -1   2      247.25      298.54      3.21 o 
   2  -1   2      513.44      562.52      9.79 o 
   3  -1   2       77.95       78.11      3.08 o 
   4  -1   2        0.06       -0.02      0.29 o 
   5  -1   2       96.54       95.88      5.86 o 
   6  -1   2       13.69       15.89      1.74 o 
   7  -1   2        0.04        0.61      0.72 o 
   8  -1   2        0.15        1.27      1.06 o 
  -8   0   2       36.27       32.66      5.04 o 
  -7   0   2       26.17       32.57      2.89 o 
  -6   0   2       30.53       36.66      4.19 o 
  -5   0   2        3.51        4.34      1.02 o 
  -4   0   2      233.49      315.25     16.32 o 
  -3   0   2      419.56      407.42     21.46 o 
  -2   0   2      540.27      645.46     30.98 o 
  -1   0   2        0.01        3.38      0.72 o 
   0   0   2        9.98       17.99      0.60 o 
   1   0   2     3726.04     3222.49    174.12 o 
   2   0   2        8.84       17.95      0.78 o 
   3   0   2      170.99      188.48      4.63 o 
   4   0   2       14.46       18.65      1.36 o 
   5   0   2        0.45        1.39      0.64 o 
   6   0   2       41.41       44.56      2.54 o 
   7   0   2       40.93       36.98      2.66 o 
  -8   1   2        1.79        1.69      1.98 o 
  -7   1   2      101.06       87.44     11.91 o 
  -6   1   2      249.07      232.20     15.91 o 
  -5   1   2        8.05        9.82      1.44 o 
  -4   1   2      149.65      170.38     15.86 o 
  -3   1   2      148.95      157.10      9.22 o 
  -2   1   2     1318.67     1370.60     57.41 o 
  -1   1   2      246.49      298.44      9.31 o 
   0   1   2     1263.33     1203.28     47.42 o 
   1   1   2     1100.94     1191.29     84.72 o 
   2   1   2      707.94      722.13     17.07 o 
   3   1   2      171.10      163.26      3.44 o 
   4   1   2        0.96        1.38      0.58 o 
   5   1   2        0.49        1.16      0.68 o 
   6   1   2        7.33        6.66      1.32 o 
   7   1   2        3.17        2.08      1.11 o 
  -8   2   2        1.81        1.61      1.11 o 
  -7   2   2      148.39       67.39     73.86 o 
  -6   2   2      188.36      167.66      7.72 o 
  -5   2   2       38.84       24.73     15.08 o 
  -4   2   2      319.15      247.11     41.20 o 
  -3   2   2      121.86      113.39     12.59 o 
  -2   2   2        3.05        1.48      0.52 o 
  -1   2   2      939.80      972.53     13.39 o 
   0   2   2        1.26        3.15      0.39 o 
   1   2   2       20.91       18.31      1.10 o 
   2   2   2      173.23      170.53      3.22 o 
   3   2   2        0.24        0.38      0.74 o 
   4   2   2       11.01       11.74      1.36 o 
   5   2   2        0.12        0.23      0.61 o 
   6   2   2       35.57       40.47      2.65 o 
  -8   3   2        2.28        2.48      1.30 o 
  -7   3   2       36.20       35.31      4.07 o 
  -6   3   2      124.72      125.68      7.27 o 
  -5   3   2      115.65      113.10     16.89 o 
  -4   3   2        0.11        0.89      0.56 o 
  -3   3   2      503.15      546.18     30.96 o 
  -2   3   2      452.78      467.32     25.60 o 
  -1   3   2       83.00       71.46      2.43 o 
   0   3   2       27.26       24.64      0.99 o 
   1   3   2       36.04       33.77      1.35 o 
   2   3   2      402.45      407.61     13.84 o 
   3   3   2      135.55      137.54      4.56 o 
   4   3   2       15.31       17.51      1.81 o 
   5   3   2        2.74        4.03      1.12 o 
   6   3   2        0.39        1.13      1.79 o 
  -8   4   2       21.41       27.68      6.26 o 
  -7   4   2      141.39      137.26      7.48 o 
  -6   4   2       22.58       18.71      2.18 o 
  -5   4   2       15.12       15.64      3.18 o 
  -4   4   2       39.10       43.58      5.65 o 
  -3   4   2      129.00      131.71      8.40 o 
  -2   4   2      220.02      209.77      9.81 o 
  -1   4   2       55.67       50.07      3.53 o 
   0   4   2        0.73        2.31      1.04 o 
   1   4   2        0.02        0.05      0.61 o 
   2   4   2       56.61       57.27      4.38 o 
   3   4   2      110.74      116.51      6.68 o 
   4   4   2       43.35       43.90      4.52 o 
   5   4   2        3.81        2.40      1.60 o 
  -8   5   2       14.40       17.83      4.14 o 
  -7   5   2       60.51       67.76      5.93 o 
  -6   5   2        0.87        0.19      1.18 o 
  -5   5   2       30.43       33.22      3.62 o 
  -4   5   2       49.48       53.50      4.33 o 
  -3   5   2        0.24       -0.80      0.75 o 
  -2   5   2      297.82      303.66      9.69 o 
  -1   5   2      142.45      133.36      6.45 o 
   0   5   2        8.76        6.54      1.84 o 
   1   5   2       21.29       16.99      2.92 o 
   2   5   2       33.05       35.72      3.86 o 
   3   5   2        0.51        0.80      1.08 o 
   4   5   2       17.87       18.21      3.81 o 
  -7   6   2       10.38       16.94      3.95 o 
  -6   6   2        5.23        8.47      2.82 o 
  -5   6   2       18.71       16.71      3.39 o 
  -4   6   2        1.73       -0.80      0.89 o 
  -3   6   2      174.35      168.14      8.09 o 
  -2   6   2       26.43       22.78      3.48 o 
  -1   6   2        0.05        0.00      0.80 o 
   0   6   2        2.23        2.31      1.36 o 
   1   6   2       14.27       15.15      3.15 o 
   2   6   2       40.46       38.63      4.38 o 
   3   6   2      112.57      117.64      8.05 o 
  -6   7   2       11.21       16.33      4.00 o 
  -5   7   2       36.03       37.65      4.66 o 
  -4   7   2       26.41       25.55      4.19 o 
  -3   7   2       11.61       12.61      2.96 o 
  -2   7   2        5.16        5.69      2.07 o 
  -1   7   2       11.98       10.73      2.82 o 
   0   7   2       22.46       23.01      3.95 o 
   1   7   2        0.24        0.19      1.27 o 
  -5   8   2        0.00        0.33      1.55 o 
  -4   8   2        4.03        4.85      2.54 o 
  -3   8   2        0.60        1.22      1.65 o 
  -2   8   2        1.55        1.32      1.65 o 
  -1   8   2       16.07       18.59      4.14 o 
  -1  -8   3        0.28       -0.28      1.55 o 
   0  -8   3        2.68        3.05      1.37 o 
   1  -8   3        9.33       10.94      2.18 o 
   2  -8   3        2.35        5.90      2.45 o 
   3  -8   3       25.29       28.75      4.42 o 
   4  -8   3        5.18        5.41      2.02 o 
   5  -8   3        0.00        0.24      1.46 o 
  -1  -7   3        4.53        2.64      1.51 o 
   0  -7   3        5.72        7.86      2.35 o 
   1  -7   3       27.84       28.92      2.63 o 
   2  -7   3        0.31        1.21      0.89 o 
   3  -7   3        3.52        3.65      1.22 o 
   4  -7   3        5.13        5.18      1.79 o 
   5  -7   3       21.33       33.03      4.61 o 
   6  -7   3        0.14        2.02      1.65 o 
  -4  -6   3        0.43        2.78      1.79 o 
  -2  -6   3        5.65        4.42      1.65 o 
  -1  -6   3       25.33       28.75      3.15 o 
   0  -6   3       47.09       40.75      3.62 o 
   1  -6   3        3.81        3.95      1.46 o 
   2  -6   3       94.94       89.64      5.46 o 
   3  -6   3      147.18      146.89      9.67 o 
   4  -6   3        0.06        1.04      1.04 o 
   5  -6   3       14.16       12.52      2.87 o 
   6  -6   3        7.73        6.40      2.21 o 
   7  -6   3        0.35        2.45      2.02 o 
  -5  -5   3       59.71       64.80      5.74 o 
  -4  -5   3       45.77       52.00      4.89 o 
  -3  -5   3        0.07        0.66      0.99 o 
  -2  -5   3       31.95       31.01      3.01 o 
  -1  -5   3       12.78       14.21      2.21 o 
   0  -5   3       99.64      102.49      5.04 o 
   1  -5   3      140.16      146.91      4.36 o 
   2  -5   3       58.71       61.03      3.93 o 
   3  -5   3       69.32       63.38      3.25 o 
   4  -5   3      123.35      124.84      6.45 o 
   5  -5   3       36.79       44.23      4.24 o 
   6  -5   3        9.59       11.08      1.50 o 
   7  -5   3        0.91        1.97      1.10 o 
   8  -5   3        5.72        4.50      1.45 o 
  -5  -4   3       55.30       65.27      5.32 o 
  -4  -4   3       84.87       82.02      5.55 o 
  -3  -4   3       20.76       19.29      2.26 o 
  -2  -4   3      266.29      262.91      7.62 o 
  -1  -4   3       84.24       80.56      3.95 o 
   0  -4   3       71.21       69.41      3.58 o 
   1  -4   3        6.64        7.45      0.44 o 
   2  -4   3       10.30        8.79      0.64 o 
   3  -4   3       20.25       23.39      1.04 o 
   4  -4   3      107.67      100.87      2.86 o 
   5  -4   3        1.27        2.22      0.71 o 
   6  -4   3       81.63       74.74      3.15 o 
   7  -4   3        7.64        9.15      1.58 o 
   8  -4   3       42.00       48.67      3.19 o 
  -6  -3   3        9.16        6.45      2.35 o 
  -5  -3   3       24.47       28.18      2.37 o 
  -4  -3   3       67.26       66.19      3.13 o 
  -3  -3   3      149.37      149.94      3.92 o 
  -2  -3   3      126.19      131.72      6.33 o 
  -1  -3   3      400.24      403.53     14.07 o 
   0  -3   3      349.99      382.32      4.52 o 
   1  -3   3        2.20        1.01      0.24 o 
   2  -3   3       23.46       23.95      0.91 o 
   3  -3   3        1.56        1.19      0.34 o 
   4  -3   3      571.06      621.30     12.89 o 
   5  -3   3       32.56       28.52      1.83 o 
   6  -3   3       16.55       15.63      1.77 o 
   7  -3   3        3.98        4.76      1.31 o 
   8  -3   3        0.82        1.50      1.09 o 
  -7  -2   3        0.04       -0.66      1.65 o 
  -6  -2   3       68.88       68.42      5.51 o 
  -5  -2   3      288.71      275.56     11.62 o 
  -4  -2   3      146.44      129.65     21.23 o 
  -3  -2   3       43.17       40.30      2.30 o 
  -2  -2   3      376.85      380.95      9.82 o 
  -1  -2   3      441.05      417.83      8.66 o 
   0  -2   3      393.83      389.41     11.28 o 
   1  -2   3       58.63       69.48      7.34 o 
   2  -2   3      395.09      372.33     60.44 o 
   3  -2   3       17.07       14.47      0.80 o 
   4  -2   3      348.59      348.67      5.39 o 
   5  -2   3      509.75      492.26     15.33 o 
   6  -2   3       46.62       44.78      2.47 o 
   7  -2   3       56.32       53.88      3.33 o 
   8  -2   3        4.67        4.80      1.35 o 
  -7  -1   3       24.38       27.67      4.42 o 
  -6  -1   3       63.01       54.35      4.80 o 
  -5  -1   3       87.58       81.23      3.40 o 
  -4  -1   3        3.72        4.34      0.67 o 
  -3  -1   3        0.08        0.52      0.32 o 
  -2  -1   3        0.54        0.33      0.18 o 
  -1  -1   3       82.25       68.77     29.26 o 
   0  -1   3     3687.14      999.57    891.45 o 
   1  -1   3      178.92      173.49      2.02 o 
   2  -1   3      297.41      344.66      5.52 o 
   3  -1   3      316.59      343.21     10.30 o 
   4  -1   3       97.40       83.71      2.72 o 
   5  -1   3        5.21        5.64      1.04 o 
   6  -1   3      116.42      102.85      3.77 o 
   7  -1   3       30.55       31.70      2.67 o 
  -8   0   3       12.63       11.76      3.29 o 
  -7   0   3       42.14       31.34      4.42 o 
  -6   0   3      132.86      126.76      4.61 o 
  -5   0   3       56.44       54.43      4.42 o 
  -4   0   3        0.69        1.07      0.40 o 
  -3   0   3       19.86       21.49      1.24 o 
  -2   0   3      244.70      319.12     11.98 o 
  -1   0   3     5860.41     4235.24    119.09 o 
   0   0   3        0.08        1.38      0.22 o 
   1   0   3      133.99      123.16      2.13 o 
   2   0   3      425.34      463.88     13.70 o 
   3   0   3      260.55      283.45      5.72 o 
   4   0   3      426.90      410.58      6.17 o 
   5   0   3      889.91      898.41     10.21 o 
   6   0   3        1.79        2.68      0.96 o 
   7   0   3       28.30       31.92      2.73 o 
  -8   1   3       65.60       59.48      5.93 o 
  -7   1   3        2.40        1.82      1.06 o 
  -6   1   3       14.43       12.31      2.02 o 
  -5   1   3        6.53        7.27      1.41 o 
  -4   1   3       54.93       54.78      2.57 o 
  -3   1   3      128.42      113.40      6.86 o 
  -2   1   3     1148.75     1157.76     35.85 o 
  -1   1   3     1053.45      981.06     11.69 o 
   0   1   3      150.68      146.92      2.79 o 
   1   1   3       24.71       22.62      1.04 o 
   2   1   3       88.91       93.74      2.39 o 
   3   1   3       48.41       50.66      2.02 o 
   4   1   3       46.67       47.83      2.24 o 
   5   1   3       21.38       25.61      2.00 o 
   6   1   3       77.32       85.68      3.68 o 
   7   1   3       31.16       37.38      3.03 o 
  -8   2   3        3.48        3.44      1.79 o 
  -7   2   3        1.01        1.13      0.91 o 
  -6   2   3        7.50        5.77      1.30 o 
  -5   2   3      225.73      229.91     27.74 o 
  -4   2   3        9.04        9.30      1.19 o 
  -3   2   3       55.09       59.18      4.75 o 
  -2   2   3        3.63        2.97      0.56 o 
  -1   2   3      295.06      339.68      7.82 o 
   0   2   3        0.04        0.48      0.24 o 
   1   2   3     2008.68     1991.85    113.12 o 
   2   2   3        0.13        0.16      0.30 o 
   3   2   3      843.41      872.80     31.29 o 
   4   2   3      660.45      690.50     14.47 o 
   5   2   3       73.55       74.18      3.23 o 
   6   2   3        7.58        9.73      1.68 o 
  -8   3   3        0.08        1.60      1.11 o 
  -7   3   3        7.21        2.35      3.51 o 
  -6   3   3      163.60      152.23      7.29 o 
  -5   3   3       18.78       19.28      2.64 o 
  -4   3   3      578.40      590.33     50.94 o 
  -3   3   3      212.05      199.28     13.86 o 
  -2   3   3       50.53       43.82      2.54 o 
  -1   3   3       48.29       51.27      2.00 o 
   0   3   3      146.94      149.36      3.60 o 
   1   3   3      410.62      435.75     15.96 o 
   2   3   3      480.95      500.62     21.73 o 
   3   3   3       47.30       51.68      2.41 o 
   4   3   3       25.94       26.36      1.86 o 
   5   3   3       30.46       34.64      2.45 o 
   6   3   3       32.77       40.66      4.99 o 
  -8   4   3        0.06       -0.66      1.08 o 
  -7   4   3       17.95       22.63      2.64 o 
  -6   4   3       35.02       34.88      2.64 o 
  -5   4   3       39.91       37.18      4.45 o 
  -4   4   3        1.51        1.08      0.56 o 
  -3   4   3      138.07      119.40      3.79 o 
  -2   4   3        8.25        6.34      0.88 o 
  -1   4   3       61.68       64.34      3.78 o 
   0   4   3      411.38      397.12     10.54 o 
   1   4   3      108.63      110.58      5.88 o 
   2   4   3      138.44      126.87      6.78 o 
   3   4   3      202.51      186.63      8.75 o 
   4   4   3      147.96      133.50      7.95 o 
   5   4   3        0.94        2.16      1.98 o 
  -8   5   3        0.33        1.18      1.88 o 
  -7   5   3       25.04       30.82      4.52 o 
  -6   5   3        4.94        7.25      2.40 o 
  -5   5   3        2.94        5.84      1.93 o 
  -4   5   3        1.21        2.21      1.51 o 
  -3   5   3      196.57      212.60      8.38 o 
  -2   5   3      170.88      156.14      7.15 o 
  -1   5   3        2.23        3.39      1.51 o 
   0   5   3      157.25      139.52      7.01 o 
   1   5   3      119.16      110.35      6.54 o 
   2   5   3       76.77       77.41      5.84 o 
   3   5   3      137.22      145.12      8.42 o 
   4   5   3       12.58       14.92      3.67 o 
  -7   6   3        0.84        0.71      1.69 o 
  -6   6   3        5.98       12.71      3.34 o 
  -5   6   3        0.02        0.14      1.13 o 
  -4   6   3       49.82       45.55      4.42 o 
  -3   6   3      112.68      107.29      6.64 o 
  -2   6   3        6.04        4.94      1.88 o 
  -1   6   3       65.63       58.59      4.99 o 
   0   6   3       56.44       57.97      5.04 o 
   1   6   3        0.93        1.93      1.32 o 
   2   6   3       31.44       31.48      4.56 o 
   3   6   3       43.79       38.87      5.36 o 
  -6   7   3        1.40        1.08      1.88 o 
  -5   7   3        2.02        4.99      2.31 o 
  -4   7   3        0.70       -0.52      1.41 o 
  -3   7   3       48.27       47.48      4.94 o 
  -2   7   3        6.07        7.11      2.45 o 
  -1   7   3        0.41        0.94      1.18 o 
   0   7   3        4.17        2.64      1.84 o 
   1   7   3       38.85       42.16      4.99 o 
  -4   8   3        6.07        8.28      2.87 o 
  -3   8   3        0.04       -0.05      1.36 o 
  -2   8   3        0.11        2.02      1.60 o 
  -1  -8   4        0.74        1.84      2.02 o 
   0  -8   4        9.04        7.20      2.96 o 
   1  -8   4       35.83       32.65      3.27 o 
   2  -8   4        7.29        7.76      1.83 o 
   3  -8   4        1.79        3.44      1.79 o 
   4  -8   4        0.66       -0.85      1.36 o 
   5  -8   4        8.96       12.52      3.48 o 
  -2  -7   4       11.58        9.22      2.78 o 
  -1  -7   4        0.03        0.61      1.55 o 
   0  -7   4        0.22        0.49      0.86 o 
   1  -7   4        0.00       -0.17      0.99 o 
   2  -7   4       78.72       78.07      4.19 o 
   3  -7   4       15.58       19.86      2.36 o 
   4  -7   4        0.13        0.19      1.08 o 
   5  -7   4        2.14        3.39      1.88 o 
   6  -7   4        2.24        1.84      1.84 o 
  -4  -6   4       16.07       16.61      3.81 o 
  -3  -6   4       31.97       27.48      4.19 o 
  -2  -6   4        0.99       -0.14      0.99 o 
  -1  -6   4        6.10        4.12      1.14 o 
   0  -6   4        2.09        2.10      0.90 o 
   1  -6   4      362.88      338.96     11.36 o 
   2  -6   4       10.76        7.30      5.86 o 
   3  -6   4       33.37       36.49      2.50 o 
   4  -6   4        2.83        2.31      1.36 o 
   5  -6   4       87.51       88.51      6.26 o 
   6  -6   4      197.37      199.38      9.93 o 
   7  -6   4      156.99      149.41      9.22 o 
  -5  -5   4        4.81       10.26      2.87 o 
  -4  -5   4        0.08        1.27      1.22 o 
  -3  -5   4        4.43        4.14      1.65 o 
  -2  -5   4        2.57        4.20      1.06 o 
  -1  -5   4       14.80       15.73      1.72 o 
   0  -5   4      174.00      168.16      4.74 o 
   1  -5   4       82.78       82.64      3.28 o 
   2  -5   4       49.96       49.26      2.55 o 
   3  -5   4       97.97      110.42      3.76 o 
   4  -5   4        8.20       10.21      2.35 o 
   5  -5   4        2.25        4.30      1.21 o 
   6  -5   4        9.16       13.48      1.66 o 
   7  -5   4       10.94        9.55      1.64 o 
  -5  -4   4        0.05       -0.09      1.27 o 
  -4  -4   4        6.00        6.54      2.12 o 
  -3  -4   4      133.35      124.28      6.40 o 
  -2  -4   4       25.37       24.08      1.74 o 
  -1  -4   4        1.10        1.88      0.49 o 
   0  -4   4       74.57       75.18      2.73 o 
   1  -4   4       35.15       35.00      1.05 o 
   2  -4   4      155.89      152.55      3.16 o 
   3  -4   4      806.67      886.22     13.87 o 
   4  -4   4       13.41       13.24      1.27 o 
   5  -4   4      769.39      747.71     11.98 o 
   6  -4   4      421.72      414.60      8.06 o 
   7  -4   4       12.37       13.87      1.94 o 
   8  -4   4        0.59        0.36      1.01 o 
  -6  -3   4        1.61        1.13      1.51 o 
  -5  -3   4        2.19        3.48      1.11 o 
  -4  -3   4      170.05      181.71      5.14 o 
  -3  -3   4       48.78       48.36      1.89 o 
  -2  -3   4      426.44      451.14      6.43 o 
  -1  -3   4      264.67      250.41      6.77 o 
   0  -3   4        2.56        4.21      0.43 o 
   1  -3   4       31.86       39.19      1.61 o 
   2  -3   4       76.92       79.74      1.74 o 
   3  -3   4      559.09      609.88     15.42 o 
   4  -3   4      497.85      454.65     14.32 o 
   5  -3   4       57.59       55.06      2.61 o 
   6  -3   4        0.62        1.52      0.79 o 
   7  -3   4       38.20       36.17      2.75 o 
   8  -3   4       41.46       45.02      3.02 o 
  -7  -2   4       13.32       15.81      3.72 o 
  -6  -2   4        6.00        8.99      2.59 o 
  -5  -2   4       91.59       95.90      5.79 o 
  -4  -2   4      148.87      149.85      5.04 o 
  -3  -2   4       54.89       43.11      8.26 o 
  -2  -2   4       33.80       30.89      1.62 o 
  -1  -2   4      306.22      333.80      6.46 o 
   0  -2   4      321.55      345.28     11.33 o 
   1  -2   4      298.65      336.30     15.05 o 
   2  -2   4     2655.74     2601.22    141.31 o 
   3  -2   4      321.51      330.76      7.02 o 
   4  -2   4      379.01      372.31      5.77 o 
   5  -2   4      758.68      753.56     21.27 o 
   6  -2   4      176.50      167.44      5.09 o 
   7  -2   4        0.52        1.17      0.98 o 
  -7  -1   4        0.73        3.91      2.16 o 
  -6  -1   4        2.26        1.84      1.46 o 
  -5  -1   4      110.93      109.83      6.07 o 
  -4  -1   4        2.59        2.64      0.57 o 
  -3  -1   4        6.33        6.16      0.66 o 
  -2  -1   4       54.18       51.76      1.91 o 
  -1  -1   4     1376.20     1407.04     61.28 o 
   0  -1   4     1095.31     1092.81     41.11 o 
   1  -1   4       11.02       15.92      4.44 o 
   2  -1   4     2667.90     2608.31     58.63 o 
   3  -1   4      365.81      375.14      8.09 o 
   4  -1   4      375.00      381.79     10.10 o 
   5  -1   4      370.19      347.15      6.39 o 
   6  -1   4        4.75        4.02      1.07 o 
   7  -1   4       64.65       64.95      3.42 o 
  -8   0   4       16.89       19.48      4.14 o 
  -7   0   4       35.51       41.03      4.66 o 
  -6   0   4       35.34       32.09      3.62 o 
  -5   0   4        3.26        3.69      0.94 o 
  -4   0   4        0.16        0.46      0.31 o 
  -3   0   4       86.69      106.65      6.25 o 
  -2   0   4     1460.50     1545.78     70.82 o 
  -1   0   4     4998.19     3836.52     85.87 o 
   0   0   4       15.35       15.13      0.74 o 
   1   0   4     2999.23     2678.78     90.18 o 
   2   0   4      249.69      253.43      4.89 o 
   3   0   4       23.31       24.39      1.19 o 
   4   0   4      198.60      190.55      4.37 o 
   5   0   4      133.57      123.50      5.08 o 
   6   0   4       10.16       10.17      1.57 o 
   7   0   4       10.49       11.49      1.89 o 
  -8   1   4        6.41        7.34      2.64 o 
  -7   1   4       15.50       16.00      3.29 o 
  -6   1   4       16.22       17.42      1.95 o 
  -5   1   4      195.19      208.06     21.51 o 
  -4   1   4        3.72        2.51      0.48 o 
  -3   1   4      151.84      163.58      9.80 o 
  -2   1   4       90.58       81.04      3.35 o 
  -1   1   4     2006.78     1840.98     21.46 o 
   0   1   4      193.70      176.48      2.77 o 
   1   1   4      654.45      752.87     23.31 o 
   2   1   4      447.77      462.17     13.50 o 
   3   1   4      365.39      375.73      7.75 o 
   4   1   4      757.51      749.16     22.16 o 
   5   1   4      139.80      128.92      4.16 o 
   6   1   4        6.59        8.79      1.56 o 
  -8   2   4        2.15        2.68      1.69 o 
  -7   2   4       20.85       20.30      2.43 o 
  -6   2   4       92.19       92.06     13.27 o 
  -5   2   4        0.84        1.81      0.76 o 
  -4   2   4        4.67        4.60      0.69 o 
  -3   2   4      504.07      545.82     25.12 o 
  -2   2   4      140.61      135.10      4.83 o 
  -1   2   4      179.93      169.67      3.02 o 
   0   2   4        0.81        0.76      0.26 o 
   1   2   4      635.73      669.07     26.65 o 
   2   2   4      245.02      252.61     19.73 o 
   3   2   4       16.39       18.11      1.54 o 
   4   2   4      235.91      223.32      5.13 o 
   5   2   4        9.54        9.41      1.50 o 
   6   2   4        0.74        2.16      1.06 o 
  -8   3   4       32.66       29.32      4.56 o 
  -7   3   4       16.87       20.73      3.36 o 
  -6   3   4       15.13       17.52      2.10 o 
  -5   3   4      223.19      221.40     21.76 o 
  -4   3   4      591.96      553.58     11.25 o 
  -3   3   4       30.09       31.37      1.79 o 
  -2   3   4       28.87       28.33      1.26 o 
  -1   3   4        6.20        8.81      1.95 o 
   0   3   4        0.55        0.63      0.33 o 
   1   3   4       21.26       21.40      2.02 o 
   2   3   4        1.12        1.88      0.59 o 
   3   3   4      702.71      730.53     24.46 o 
   4   3   4      190.47      202.07      7.82 o 
   5   3   4        1.68        1.70      0.97 o 
  -8   4   4        4.58        4.33      1.56 o 
  -7   4   4        2.57        1.84      1.00 o 
  -6   4   4       27.04       26.70      3.51 o 
  -5   4   4       19.06       19.77      2.06 o 
  -4   4   4       63.93       62.95      2.85 o 
  -3   4   4       28.78       28.49      1.81 o 
  -2   4   4       39.62       37.78      1.49 o 
  -1   4   4        0.20        0.36      0.33 o 
   0   4   4      201.56      196.84      7.72 o 
   1   4   4      200.97      192.75      8.05 o 
   2   4   4       69.61       57.36      4.75 o 
   3   4   4       44.07       40.56      4.28 o 
   4   4   4        3.22        3.06      1.60 o 
  -8   5   4       10.48       18.35      4.09 o 
  -7   5   4        1.10        0.47      1.65 o 
  -6   5   4        2.23        4.80      1.98 o 
  -5   5   4       61.47       62.63      4.99 o 
  -4   5   4      194.43      195.29      8.38 o 
  -3   5   4      142.38      130.16      6.73 o 
  -2   5   4       11.47       14.40      2.73 o 
  -1   5   4       86.30       71.90      5.08 o 
   0   5   4       55.59       57.27      4.66 o 
   1   5   4        7.74        7.58      2.31 o 
   2   5   4       14.43       11.58      2.87 o 
   3   5   4       56.98       56.94      5.46 o 
  -7   6   4        7.41        9.65      3.06 o 
  -6   6   4        4.07        4.94      2.35 o 
  -5   6   4        4.90        5.69      2.31 o 
  -4   6   4        0.51        0.75      1.36 o 
  -3   6   4        1.79        1.84      1.41 o 
  -2   6   4       65.53       64.56      5.27 o 
  -1   6   4       26.21       20.00      3.48 o 
   0   6   4      152.61      138.21      7.95 o 
   1   6   4        7.15        4.52      1.93 o 
   2   6   4        0.60        1.18      1.51 o 
  -6   7   4        0.68        1.79      2.02 o 
  -5   7   4       35.95       39.67      4.89 o 
  -4   7   4       34.77       31.48      4.66 o 
  -3   7   4       99.24       93.97      7.06 o 
  -2   7   4        0.00        0.38      1.51 o 
  -1   7   4       19.87       16.85      3.53 o 
   0   7   4       13.12       18.16      3.95 o 
   1   7   4       12.94       20.80      4.19 o 
  -3   8   4        0.77        2.59      1.88 o 
  -1  -8   5       17.85       17.41      3.91 o 
   0  -8   5        5.95        5.36      2.73 o 
   1  -8   5        0.62       -1.51      1.60 o 
   2  -8   5        0.02       -0.63      0.99 o 
   3  -8   5       10.23       12.80      3.15 o 
   4  -8   5       99.32       95.90      7.06 o 
   5  -8   5       13.60       13.03      3.48 o 
  -2  -7   5        1.34        0.19      1.32 o 
  -1  -7   5        2.90        3.20      2.07 o 
   0  -7   5        4.19        7.91      2.59 o 
   1  -7   5        4.49        6.83      1.55 o 
   2  -7   5       30.70       33.61      2.68 o 
   3  -7   5        7.83        7.94      1.61 o 
   4  -7   5      103.77      101.93      6.78 o 
   5  -7   5       30.08       34.78      4.24 o 
   6  -7   5       73.91       69.50      6.35 o 
  -4  -6   5       12.22       12.00      3.34 o 
  -3  -6   5        0.02        0.61      1.22 o 
  -2  -6   5        2.65        4.52      1.93 o 
  -1  -6   5       18.75       22.35      3.62 o 
   0  -6   5       68.73       62.50      3.26 o 
   1  -6   5      247.83      229.28      6.85 o 
   2  -6   5       22.34       14.89      8.21 o 
   3  -6   5      339.77      335.30      7.33 o 
   4  -6   5       43.04       47.86      4.42 o 
   5  -6   5        1.02        1.08      1.18 o 
   6  -6   5       78.00       72.37      6.07 o 
   7  -6   5       11.86       12.56      3.39 o 
  -5  -5   5        0.06        0.80      1.41 o 
  -4  -5   5       10.96       15.34      3.20 o 
  -3  -5   5        4.01        6.07      1.98 o 
  -2  -5   5        4.91        4.56      1.65 o 
  -1  -5   5       22.06       20.61      1.80 o 
   0  -5   5        1.79        2.83      0.88 o 
   1  -5   5      268.22      266.88      5.93 o 
   2  -5   5       53.00       52.51      2.66 o 
   3  -5   5      181.89      174.11      4.82 o 
   4  -5   5      122.95      107.29      6.12 o 
   5  -5   5      167.12      156.73      4.21 o 
   6  -5   5      175.31      170.26      4.84 o 
   7  -5   5       32.71       15.18     11.97 o 
  -5  -4   5       42.68       48.42      4.56 o 
  -4  -4   5       46.77       54.30      4.56 o 
  -3  -4   5        7.71        7.44      1.93 o 
  -2  -4   5       21.61       21.43      1.28 o 
  -1  -4   5      302.79      324.24      9.07 o 
   0  -4   5       73.26       68.14      2.04 o 
   1  -4   5      166.03      162.25      4.28 o 
   2  -4   5      115.22      118.53      2.30 o 
   3  -4   5      262.52      269.49      8.88 o 
   4  -4   5       93.28       90.58      5.29 o 
   5  -4   5        1.62        1.16      0.64 o 
   6  -4   5       99.59       90.32      3.96 o 
   7  -4   5        0.00        0.25      0.85 o 
  -6  -3   5       40.14        1.55      1.36 o 
  -5  -3   5        0.84        0.89      0.82 o 
  -4  -3   5        4.07        5.33      1.18 o 
  -3  -3   5      203.45      186.34     10.68 o 
  -2  -3   5      714.83      740.55     10.50 o 
  -1  -3   5      155.21      169.08      3.28 o 
   0  -3   5       21.25       20.76      0.86 o 
   1  -3   5       56.54       58.57      1.49 o 
   2  -3   5       96.72      106.77      3.87 o 
   3  -3   5        7.58        7.68      1.08 o 
   4  -3   5        0.06        0.30      0.39 o 
   5  -3   5      982.86      978.35     18.16 o 
   6  -3   5      131.96      126.87      4.28 o 
   7  -3   5        0.26        0.26      0.83 o 
  -7  -2   5        3.53        3.53      2.21 o 
  -6  -2   5       22.54       22.92      3.72 o 
  -5  -2   5       45.08       38.78      3.81 o 
  -4  -2   5       52.49       55.47      2.71 o 
  -3  -2   5       41.31       32.08     12.49 o 
  -2  -2   5      415.03      444.08     10.99 o 
  -1  -2   5       24.33       33.00      1.66 o 
   0  -2   5      127.95      115.64      3.76 o 
   1  -2   5       43.87       51.08      1.88 o 
   2  -2   5      361.20      439.01      8.95 o 
   3  -2   5      142.73      167.42      3.91 o 
   4  -2   5      199.35      206.88      4.48 o 
   5  -2   5       55.48       50.03      2.52 o 
   6  -2   5        4.64        4.02      1.09 o 
   7  -2   5        1.91        0.98      0.95 o 
  -7  -1   5       62.63       66.82      5.98 o 
  -6  -1   5       27.98       31.48      3.72 o 
  -5  -1   5        3.96        5.36      1.74 o 
  -4  -1   5        3.92        3.58      0.86 o 
  -3  -1   5      750.99      775.24     37.00 o 
  -2  -1   5      868.53      949.44     46.61 o 
  -1  -1   5      572.21      619.01     25.22 o 
   0  -1   5        3.40        1.66      0.29 o 
   1  -1   5      495.00      492.10      8.10 o 
   2  -1   5       25.58       20.45      1.14 o 
   3  -1   5       25.94       21.41      1.11 o 
   4  -1   5       86.24       93.59      2.54 o 
   5  -1   5      109.43      108.61      3.70 o 
   6  -1   5       43.91       42.57      2.92 o 
   7  -1   5       22.48       21.63      2.43 o 
  -8   0   5       10.75       11.58      3.29 o 
  -7   0   5        1.30        4.28      2.02 o 
  -6   0   5      106.29       96.75      6.21 o 
  -5   0   5        0.09       -0.09      0.89 o 
  -4   0   5        6.07        7.39      1.02 o 
  -3   0   5       31.15       36.96      1.98 o 
  -2   0   5      280.96      339.96     17.05 o 
  -1   0   5      686.07      779.07     18.64 o 
   0   0   5     1207.44     1104.99     18.14 o 
   1   0   5      824.71      954.52      6.86 o 
   2   0   5     1260.96     1419.43     19.43 o 
   3   0   5        1.80        2.86      0.55 o 
   4   0   5       35.49       34.76      1.96 o 
   5   0   5       10.62       11.40      1.55 o 
   6   0   5       90.46       82.34      3.70 o 
   7   0   5       28.39       31.52      2.87 o 
  -8   1   5        3.08        4.19      2.21 o 
  -7   1   5       75.72       84.75      6.31 o 
  -6   1   5       19.47       16.33      3.01 o 
  -5   1   5       95.20       97.32     10.78 o 
  -4   1   5      158.92      185.83      8.52 o 
  -3   1   5     1008.43     1097.74     44.51 o 
  -2   1   5      289.31      303.03      3.89 o 
  -1   1   5     1942.78     1823.41     11.54 o 
   0   1   5      166.19      162.87      5.92 o 
   1   1   5      255.10      259.82      7.99 o 
   2   1   5      238.81      232.30      7.58 o 
   3   1   5      172.44      165.04      3.95 o 
   4   1   5        9.20       12.81      1.52 o 
   5   1   5       12.86       14.55      1.78 o 
   6   1   5       69.62       70.03      3.51 o 
  -8   2   5       16.19       14.40      3.53 o 
  -7   2   5        0.03        0.75      1.18 o 
  -6   2   5       10.32       10.32      1.63 o 
  -5   2   5       98.04      102.40     11.48 o 
  -4   2   5       94.24      100.54      6.42 o 
  -3   2   5        4.12        4.91      0.57 o 
  -2   2   5      552.52      605.00     13.89 o 
  -1   2   5        9.15       11.63      1.34 o 
   0   2   5      123.52      155.32      2.72 o 
   1   2   5       98.34      124.32      2.90 o 
   2   2   5        1.62        1.84      0.85 o 
   3   2   5        0.12       -0.10      0.45 o 
   4   2   5       17.35       17.59      2.22 o 
   5   2   5       52.72       55.59      3.00 o 
   6   2   5        7.87       11.56      1.92 o 
  -8   3   5        0.00        1.08      1.36 o 
  -7   3   5       34.88       29.41      4.19 o 
  -6   3   5      157.00      150.59     18.02 o 
  -5   3   5      191.40      187.00     24.94 o 
  -4   3   5      113.23      124.29      8.50 o 
  -3   3   5      468.01      486.97     32.89 o 
  -2   3   5      182.54      180.97      3.82 o 
  -1   3   5       73.59       75.19      2.72 o 
   0   3   5       15.72       14.88      1.07 o 
   1   3   5       38.71       40.61      1.81 o 
   2   3   5      341.08      299.00      7.75 o 
   3   3   5      108.53      104.23      3.49 o 
   4   3   5       10.12       11.00      1.62 o 
   5   3   5       30.99       31.29      4.89 o 
  -8   4   5        9.47        9.51      2.92 o 
  -7   4   5       25.41       29.40      7.13 o 
  -6   4   5        0.05       -0.26      0.70 o 
  -5   4   5       29.40       28.52      3.01 o 
  -4   4   5      175.35      167.31      8.61 o 
  -3   4   5      172.79      169.10      5.58 o 
  -2   4   5       32.53       30.95      1.53 o 
  -1   4   5       40.31       36.12      1.58 o 
   0   4   5       21.57       18.96      2.92 o 
   1   4   5        3.10        3.53      1.46 o 
   2   4   5       22.14       23.15      3.62 o 
   3   4   5        2.72        1.84      1.32 o 
   4   4   5       19.54       17.18      3.62 o 
  -7   5   5       16.65       19.95      3.91 o 
  -6   5   5      137.36      150.11      8.05 o 
  -5   5   5      106.68      115.43      6.73 o 
  -4   5   5        0.36        0.61      1.13 o 
  -3   5   5       84.41       95.38      5.88 o 
  -2   5   5      176.13      165.08      7.76 o 
  -1   5   5       19.01       18.49      3.11 o 
   0   5   5        0.01        0.99      1.22 o 
   1   5   5       42.22       40.80      4.28 o 
   2   5   5       15.10       16.09      3.34 o 
   3   5   5        1.17        1.79      1.65 o 
  -7   6   5        2.77        3.95      2.49 o 
  -6   6   5        1.12        2.45      2.12 o 
  -5   6   5       14.79       18.73      3.62 o 
  -4   6   5      114.33      123.01      7.44 o 
  -3   6   5       51.47       44.56      4.56 o 
  -2   6   5        0.03       -0.71      0.99 o 
  -1   6   5        5.28        4.52      2.02 o 
   0   6   5       10.43       11.11      2.92 o 
   1   6   5        2.13        5.18      2.16 o 
   2   6   5        8.42       10.45      2.87 o 
  -6   7   5       92.58       96.28      7.58 o 
  -5   7   5       15.46       18.92      4.09 o 
  -4   7   5        8.82        8.89      2.92 o 
  -3   7   5        0.67        1.79      1.84 o 
  -2   7   5       14.84       12.75      3.48 o 
  -1   7   5       20.64       18.16      4.00 o 
   0   7   5        0.01        1.18      1.36 o 
  -1  -8   6        2.80        3.29      2.12 o 
   0  -8   6        5.92        7.81      3.11 o 
   1  -8   6        0.33        0.71      2.07 o 
   2  -8   6       10.21       12.70      2.30 o 
   3  -8   6        4.02        2.82      1.69 o 
   4  -8   6       10.30       11.86      3.20 o 
   5  -8   6       10.22       15.76      3.86 o 
  -2  -7   6        1.42        1.04      1.46 o 
  -1  -7   6       48.15       45.69      5.08 o 
   0  -7   6       84.12       82.30      6.40 o 
   1  -7   6       28.09       28.50      2.59 o 
   2  -7   6        3.05        5.31      1.95 o 
   3  -7   6       24.95       29.33      2.81 o 
   4  -7   6       19.88       26.02      4.09 o 
   5  -7   6        0.18       -0.61      1.22 o 
   6  -7   6       20.70       24.23      4.47 o 
  -4  -6   6       26.61       24.94      4.47 o 
  -3  -6   6        5.67        7.76      2.64 o 
  -2  -6   6       21.25       24.99      3.91 o 
  -1  -6   6       18.30       14.87      3.11 o 
   0  -6   6       29.90       31.15      3.67 o 
   1  -6   6        2.79        1.67      0.87 o 
   2  -6   6       69.91       57.08     23.13 o 
   3  -6   6       35.87       33.13      2.44 o 
   4  -6   6       88.29       90.16      6.02 o 
   5  -6   6        0.06        0.38      1.13 o 
   6  -6   6        0.98       -0.66      1.08 o 
   7  -6   6       11.00       12.61      3.48 o 
  -5  -5   6       12.32       19.67      3.81 o 
  -4  -5   6        5.25        5.65      2.02 o 
  -3  -5   6       83.67       82.77      5.93 o 
  -2  -5   6       23.89       26.07      3.25 o 
  -1  -5   6      267.07      259.05      9.55 o 
   0  -5   6      235.46      249.55      6.31 o 
   1  -5   6      197.34      201.38      7.98 o 
   2  -5   6       60.63       48.56      9.41 o 
   3  -5   6      115.77      110.66      8.68 o 
   4  -5   6      107.22      103.43      6.07 o 
   5  -5   6        2.98        4.30      1.02 o 
   6  -5   6        5.66        5.16      1.17 o 
   7  -5   6        6.30        4.35      1.32 o 
  -5  -4   6        1.80        0.71      1.32 o 
  -4  -4   6        3.01        3.67      1.51 o 
  -3  -4   6       81.32       81.13      5.32 o 
  -2  -4   6       60.61       55.55      2.66 o 
  -1  -4   6      120.04      129.04      8.58 o 
   0  -4   6      255.48      250.83      6.74 o 
   1  -4   6        2.57        3.06      0.49 o 
   2  -4   6       46.23       47.49      2.65 o 
   3  -4   6        0.04        0.51      0.36 o 
   4  -4   6        1.12        2.66      0.76 o 
   5  -4   6        4.27        3.73      1.30 o 
   6  -4   6       32.72       28.52      2.32 o 
   7  -4   6       30.11       29.38      2.73 o 
  -6  -3   6        1.00       -0.14      1.41 o 
  -5  -3   6       31.48       29.13      2.71 o 
  -4  -3   6      379.30      371.86     30.30 o 
  -3  -3   6      140.49      137.58      7.13 o 
  -2  -3   6      304.05      288.46      5.69 o 
  -1  -3   6      842.37      936.05     30.94 o 
   0  -3   6      186.93      197.97      3.15 o 
   1  -3   6        5.34        5.61      0.61 o 
   2  -3   6       31.89       29.97      1.28 o 
   3  -3   6      191.59      186.61      5.13 o 
   4  -3   6      359.88      340.09     10.68 o 
   5  -3   6      170.19      160.07      4.48 o 
   6  -3   6        7.10        7.62      1.34 o 
   7  -3   6       61.77       65.80      3.51 o 
  -7  -2   6       21.32       28.89      4.75 o 
  -6  -2   6       10.83       15.06      3.20 o 
  -5  -2   6       22.94       25.37      3.41 o 
  -4  -2   6        1.39        0.87      0.71 o 
  -3  -2   6       57.37       55.86      5.06 o 
  -2  -2   6      379.23      113.38    130.54 o 
  -1  -2   6     1059.50     1236.75      9.08 o 
   0  -2   6      122.77       79.95     45.25 o 
   1  -2   6        4.39        7.52      0.68 o 
   2  -2   6       23.16       34.94      1.33 o 
   3  -2   6       62.07       57.86      2.20 o 
   4  -2   6       76.70       76.09      2.85 o 
   5  -2   6        9.66        9.95      1.43 o 
   6  -2   6       83.87       76.16      3.46 o 
   7  -2   6        1.32        1.85      1.09 o 
  -7  -1   6       17.95       19.39      3.91 o 
  -6  -1   6       15.73       15.62      3.29 o 
  -5  -1   6      181.93      166.11      7.62 o 
  -4  -1   6      711.54      725.48     56.30 o 
  -3  -1   6      142.76      133.00      8.33 o 
  -2  -1   6        3.14        4.00      0.65 o 
  -1  -1   6     1007.00     1019.76     45.26 o 
   0  -1   6      617.67      604.74     20.37 o 
   1  -1   6       69.15       68.92      1.72 o 
   2  -1   6       12.59       13.20      0.92 o 
   3  -1   6      468.80      487.07     11.50 o 
   4  -1   6       65.26       67.22      2.22 o 
   5  -1   6       59.70       54.55      2.76 o 
   6  -1   6        0.28        0.09      0.68 o 
   7  -1   6        7.72       10.70      1.84 o 
  -8   0   6       13.97       13.83      3.62 o 
  -7   0   6       30.35       32.61      4.66 o 
  -6   0   6       16.17       13.51      2.92 o 
  -5   0   6       16.61       16.47      2.82 o 
  -4   0   6        2.55        4.77      0.95 o 
  -3   0   6        5.89        7.15      0.61 o 
  -2   0   6     2446.58     2626.79    101.85 o 
  -1   0   6      625.79      717.54     19.30 o 
   0   0   6       22.21       21.96      0.94 o 
   1   0   6       88.70       72.63      1.86 o 
   2   0   6      357.62      343.59      7.12 o 
   3   0   6        7.03        7.12      0.87 o 
   4   0   6       56.99       53.99      2.55 o 
   5   0   6        7.71        7.87      1.30 o 
   6   0   6       14.47       21.76      2.35 o 
  -8   1   6       32.12       33.93      5.08 o 
  -7   1   6       38.42       38.16      4.33 o 
  -6   1   6       26.83       26.82      3.29 o 
  -5   1   6      737.05      712.02     15.25 o 
  -4   1   6      863.60      906.30     55.10 o 
  -3   1   6      286.86      299.61     11.47 o 
  -2   1   6      177.22      180.52      5.12 o 
  -1   1   6        0.35        0.26      0.22 o 
   0   1   6      182.24      177.93      4.06 o 
   1   1   6      652.22      655.57     11.88 o 
   2   1   6       50.21       59.24      3.22 o 
   3   1   6       10.58       14.31      1.49 o 
   4   1   6       27.82       27.86      1.98 o 
   5   1   6       17.60       19.61      2.09 o 
   6   1   6        0.09        0.08      0.93 o 
  -8   2   6        2.65        3.67      1.98 o 
  -7   2   6        2.86        1.36      1.51 o 
  -6   2   6       22.53       25.83      3.67 o 
  -5   2   6       76.99       85.35      8.78 o 
  -4   2   6       52.82       59.31      3.20 o 
  -3   2   6      653.34      716.73     26.98 o 
  -2   2   6      237.77      246.03      7.34 o 
  -1   2   6       56.00       50.75      3.50 o 
   0   2   6       20.52       21.22      1.13 o 
   1   2   6       57.95       54.79      2.12 o 
   2   2   6      178.13      175.32      4.08 o 
   3   2   6       60.12       63.06      2.71 o 
   4   2   6        1.12        0.66      0.67 o 
   5   2   6       31.39       34.78      2.57 o 
  -8   3   6       27.31       27.86      4.61 o 
  -7   3   6       55.65       50.77      4.85 o 
  -6   3   6      141.94      145.80     17.15 o 
  -5   3   6      769.81      810.25     78.82 o 
  -4   3   6      222.49      223.10     14.17 o 
  -3   3   6       25.11       19.39      1.51 o 
  -2   3   6       21.37       23.10      1.31 o 
  -1   3   6       72.98       72.97      2.03 o 
   0   3   6      162.90      153.64      3.44 o 
   1   3   6      288.67      288.49      5.05 o 
   2   3   6        8.94        8.74      1.23 o 
   3   3   6        6.60        6.78      1.20 o 
   4   3   6       33.26       32.70      2.39 o 
   5   3   6        2.22        2.82      1.88 o 
  -8   4   6        0.31       -1.08      1.51 o 
  -7   4   6       14.85       15.53      3.25 o 
  -6   4   6       30.64       32.33      4.45 o 
  -5   4   6        9.54       11.61      1.77 o 
  -4   4   6        0.06        0.14      0.53 o 
  -3   4   6      321.86      319.28      8.10 o 
  -2   4   6       35.25       33.33      1.63 o 
  -1   4   6       26.95       25.41      3.01 o 
   0   4   6        0.94        0.24      0.80 o 
   1   4   6       59.60       57.64      4.75 o 
   2   4   6        3.26        1.46      1.36 o 
   3   4   6       27.93       22.45      3.86 o 
   4   4   6        1.22        1.22      1.32 o 
  -7   5   6       25.72       35.95      4.89 o 
  -5   5   6        9.50       13.98      3.11 o 
  -4   5   6       23.76       23.91      3.48 o 
  -3   5   6       59.54       57.60      4.75 o 
  -2   5   6       32.49       33.13      3.67 o 
  -1   5   6       34.48       35.43      3.81 o 
   0   5   6       67.97       62.77      5.22 o 
   1   5   6        4.97        4.28      1.93 o 
   2   5   6       21.61       24.99      4.24 o 
   3   5   6        1.88        2.68      1.79 o 
  -7   6   6       17.43       26.16      4.80 o 
  -6   6   6        7.60       10.49      3.20 o 
  -5   6   6       10.06       13.65      3.34 o 
  -4   6   6        0.04       -1.08      1.08 o 
  -3   6   6       68.65       65.36      5.65 o 
  -2   6   6       39.92       45.60      4.80 o 
  -1   6   6       21.97       23.81      4.09 o 
   0   6   6        0.42        1.08      1.74 o 
   1   6   6        1.45        1.55      1.41 o 
  -5   7   6        0.16        0.47      1.79 o 
  -4   7   6        9.86        8.33      3.01 o 
  -3   7   6        1.53        0.80      1.74 o 
  -2   7   6        9.49        8.56      2.96 o 
  -1   7   6        0.07        0.24      1.46 o 
   0  -8   7       39.47       46.54      5.46 o 
   1  -8   7       19.55       22.68      4.52 o 
   2  -8   7        7.60        9.36      3.11 o 
   3  -8   7        2.97        0.61      1.46 o 
   4  -8   7        0.09        0.14      1.46 o 
  -2  -7   7       91.03       95.71      7.39 o 
  -1  -7   7        4.46        5.08      2.45 o 
   0  -7   7       17.79       18.49      3.76 o 
   1  -7   7       94.06       97.31      6.78 o 
   2  -7   7       24.68       27.43      2.58 o 
   3  -7   7        5.91        6.72      1.61 o 
   4  -7   7        3.10        4.28      1.84 o 
   5  -7   7       28.17       32.52      4.75 o 
   6  -7   7        9.83       14.45      3.48 o 
  -4  -6   7        0.00       -0.85      1.60 o 
  -3  -6   7        8.64       11.20      2.92 o 
  -2  -6   7        0.02        0.28      1.13 o 
  -1  -6   7        3.84        4.80      2.16 o 
   0  -6   7      317.62      331.24     11.58 o 
   1  -6   7       37.93       38.92      4.05 o 
   2  -6   7        7.57        7.04      1.44 o 
   3  -6   7       11.34       13.65      1.93 o 
   4  -6   7       40.40       43.67      4.33 o 
   5  -6   7        0.02        0.75      1.18 o 
   6  -6   7       10.20        8.75      2.68 o 
  -5  -5   7        9.50       14.26      3.53 o 
  -4  -5   7       71.97       76.19      6.02 o 
  -3  -5   7      335.55      346.86     12.19 o 
  -2  -5   7      175.70      170.11      8.19 o 
  -1  -5   7       60.41       58.16      4.75 o 
   0  -5   7       90.56       97.83      5.84 o 
   1  -5   7        8.40        7.78      1.37 o 
   2  -5   7      122.93       65.26     56.35 o 
   3  -5   7      102.32      105.31      3.98 o 
   4  -5   7       21.85       21.40      2.23 o 
   5  -5   7        5.65        7.06      1.29 o 
   6  -5   7       30.81       36.51      2.52 o 
   7  -5   7        4.68        5.53      1.63 o 
  -5  -4   7        2.40        1.65      1.60 o 
  -4  -4   7       13.72       17.79      3.20 o 
  -3  -4   7       23.84       24.95      2.17 o 
  -2  -4   7        3.62        4.62      1.03 o 
  -1  -4   7      449.54      469.35      7.87 o 
   0  -4   7       80.16       93.57      2.12 o 
   1  -4   7       13.14       12.98      0.93 o 
   2  -4   7       21.57       21.17      1.15 o 
   3  -4   7       49.99       51.45      1.86 o 
   4  -4   7       82.48       76.81      2.91 o 
   5  -4   7       21.54       20.13      1.95 o 
   6  -4   7        1.49        1.54      0.79 o 
   7  -4   7        0.60        0.73      1.02 o 
  -6  -3   7       37.65       43.76      4.85 o 
  -5  -3   7       40.62       30.85     24.02 o 
  -4  -3   7      440.60      458.27     24.33 o 
  -3  -3   7      960.99      998.16     63.93 o 
  -2  -3   7      276.13      247.26     16.63 o 
  -1  -3   7        1.31        2.83      0.62 o 
   0  -3   7       55.07       57.66      1.57 o 
   1  -3   7      128.70      143.03      5.54 o 
   2  -3   7      327.42      334.29      6.00 o 
   3  -3   7      341.71      331.65      6.23 o 
   4  -3   7       24.28       20.51      1.75 o 
   5  -3   7        0.51        0.61      0.61 o 
   6  -3   7       62.08       64.03      4.59 o 
   7  -3   7        5.61        7.41      1.63 o 
  -7  -2   7        5.50        5.79      2.73 o 
  -6  -2   7       12.42       10.78      2.96 o 
  -5  -2   7       48.14       54.69      4.33 o 
  -4  -2   7       60.07       57.06      4.80 o 
  -3  -2   7       22.21       22.97      1.98 o 
  -2  -2   7       15.14       16.76      1.20 o 
  -1  -2   7      721.21      773.35     29.11 o 
   0  -2   7       69.57       68.93      3.13 o 
   1  -2   7       30.63       27.74      1.17 o 
   2  -2   7       42.56       40.82      1.53 o 
   3  -2   7       56.36       59.54      2.46 o 
   4  -2   7        0.39        0.11      0.48 o 
   5  -2   7       42.64       37.71      2.30 o 
   6  -2   7        0.62        1.53      0.88 o 
   7  -2   7        1.41        1.59      0.97 o 
  -7  -1   7       61.95       66.07      6.07 o 
  -6  -1   7      151.96      143.57      7.95 o 
  -5  -1   7      225.26      209.12      8.71 o 
  -4  -1   7      756.63      814.45     76.30 o 
  -3  -1   7       10.39        8.77      1.07 o 
  -2  -1   7       90.99       72.63      3.43 o 
  -1  -1   7      268.26      279.63      4.13 o 
   0  -1   7      338.71      360.87     10.03 o 
   1  -1   7      589.58      577.36      9.87 o 
   2  -1   7      362.37      346.07      5.27 o 
   3  -1   7       45.09       43.74      1.77 o 
   4  -1   7      104.55       99.68      2.84 o 
   5  -1   7        0.05       -0.17      0.52 o 
   6  -1   7        6.08        7.00      1.34 o 
  -8   0   7        1.08        0.28      1.41 o 
  -7   0   7        0.02        1.22      1.60 o 
  -6   0   7       23.56       19.25      3.39 o 
  -5   0   7      102.71       98.87      5.93 o 
  -4   0   7        1.30        1.45      0.68 o 
  -3   0   7      109.33      102.19      7.49 o 
  -2   0   7        0.95        0.63      0.22 o 
  -1   0   7      288.24      322.03      6.15 o 
   0   0   7      230.39      219.78      5.15 o 
   1   0   7        0.02        0.51      0.29 o 
   2   0   7       31.03       31.64      1.45 o 
   3   0   7        7.56        7.20      0.93 o 
   4   0   7        0.13        0.57      0.51 o 
   5   0   7       10.00       10.93      1.56 o 
   6   0   7       41.82       44.72      3.97 o 
  -8   1   7       14.51       11.72      3.20 o 
  -7   1   7       63.62       59.29      5.41 o 
  -6   1   7        2.52        3.58      1.65 o 
  -5   1   7      378.44      350.48     11.01 o 
  -4   1   7        1.01        0.82      0.58 o 
  -3   1   7       47.60       58.53      2.49 o 
  -2   1   7      138.86      129.32      2.46 o 
  -1   1   7       76.72       72.26      1.88 o 
   0   1   7       67.97       65.80      1.89 o 
   1   1   7       21.66       21.63      1.18 o 
   2   1   7       71.49       73.56      2.30 o 
   3   1   7      130.29      127.02      3.82 o 
   4   1   7       22.21       21.94      2.05 o 
   5   1   7        0.47        0.74      0.81 o 
   6   1   7        7.44       10.75      1.85 o 
  -8   2   7        4.99        7.29      2.64 o 
  -7   2   7        5.20        4.19      1.98 o 
  -6   2   7       10.21       10.82      2.68 o 
  -5   2   7       70.48       66.30      4.85 o 
  -4   2   7      392.15      421.73     17.32 o 
  -3   2   7        0.14        0.23      0.29 o 
  -2   2   7      473.42      495.51     11.69 o 
  -1   2   7        0.08       -0.04      0.25 o 
   0   2   7       11.52       10.88      0.97 o 
   1   2   7      121.83      115.35      4.08 o 
   2   2   7      233.72      227.81      4.90 o 
   3   2   7        2.50        2.19      0.91 o 
   4   2   7       36.91       43.79      2.59 o 
   5   2   7       23.83       30.94      2.70 o 
  -8   3   7       10.13       11.34      3.20 o 
  -7   3   7        0.29        0.00      1.18 o 
  -6   3   7       39.62       35.86      3.91 o 
  -5   3   7        6.08        9.30      1.93 o 
  -4   3   7       19.34       22.65      1.48 o 
  -3   3   7        4.45        6.22      0.79 o 
  -2   3   7        0.02        0.21      0.32 o 
  -1   3   7       40.36       42.76      1.68 o 
   0   3   7      111.79      110.06      2.85 o 
   1   3   7       69.14       68.13      2.62 o 
   2   3   7       79.65       77.63      3.00 o 
   3   3   7       18.79       22.08      2.43 o 
   4   3   7        0.01        0.05      0.75 o 
  -7   4   7        4.75        4.42      2.12 o 
  -6   4   7        4.49        3.01      1.74 o 
  -5   4   7       77.52       77.80      8.80 o 
  -4   4   7       30.95       35.87      2.43 o 
  -3   4   7        0.82        1.26      0.48 o 
  -2   4   7        1.95        1.71      0.57 o 
  -1   4   7       14.63       16.09      2.82 o 
   0   4   7       93.75       91.81      5.93 o 
   1   4   7      138.26      128.84      7.44 o 
   2   4   7        4.29        5.46      2.16 o 
   3   4   7        0.70        1.32      1.60 o 
  -6   5   7       28.91       35.67      4.28 o 
  -5   5   7        7.00        0.89      1.18 o 
  -4   5   7      103.39      112.37      6.68 o 
  -3   5   7       18.80       22.73      3.53 o 
  -2   5   7       60.68       61.79      5.18 o 
  -1   5   7       91.38       99.81      6.59 o 
   0   5   7       11.40       13.27      3.01 o 
   1   5   7        1.35        1.98      1.65 o 
   2   5   7        2.12        3.81      2.16 o 
  -6   6   7        5.67       10.59      3.44 o 
  -5   6   7        3.90        6.07      2.68 o 
  -4   6   7        0.03       -0.52      1.46 o 
  -3   6   7       43.15       43.95      4.80 o 
  -2   6   7        4.16        6.21      2.35 o 
  -1   6   7       27.64       31.48      4.71 o 
   0   6   7       13.46       11.39      3.25 o 
   1   6   7        9.32        9.13      2.78 o 
  -4   7   7       24.41       22.45      4.47 o 
  -3   7   7        2.28        3.95      2.31 o 
  -2   7   7        6.83        7.34      2.73 o 
   0  -8   8        2.60        1.74      1.93 o 
   1  -8   8       12.99       13.27      3.67 o 
   2  -8   8        0.28        1.74      2.16 o 
   4  -8   8        0.48        2.96      1.93 o 
  -2  -7   8       78.65       79.57      6.87 o 
  -1  -7   8        8.53        7.86      2.87 o 
   0  -7   8        4.74        4.47      2.40 o 
   1  -7   8       37.07       37.69      4.52 o 
   2  -7   8        9.78       16.94      3.62 o 
   3  -7   8       51.26       44.52      4.38 o 
   4  -7   8       23.57       25.60      4.14 o 
   5  -7   8       18.31       15.48      3.53 o 
  -3  -6   8        8.36        9.93      2.87 o 
  -2  -6   8        1.62        2.21      1.60 o 
  -1  -6   8        5.58        7.11      2.45 o 
   0  -6   8       12.87       16.52      3.34 o 
   1  -6   8       22.01       20.89      3.48 o 
   2  -6   8       70.81       75.64      4.45 o 
   3  -6   8        0.59        2.60      1.04 o 
   4  -6   8        0.04        0.42      1.22 o 
   5  -6   8        2.45        2.82      1.74 o 
   6  -6   8        0.71        1.93      1.98 o 
  -5  -5   8       20.85       29.50      4.75 o 
  -4  -5   8       12.99       14.40      3.25 o 
  -3  -5   8      106.60      109.45      7.01 o 
  -2  -5   8        0.28        0.47      1.04 o 
  -1  -5   8        8.72       11.39      2.64 o 
   0  -5   8       85.30       82.21      5.55 o 
   1  -5   8      115.06      109.08      6.16 o 
   2  -5   8        2.44        4.20      1.84 o 
   3  -5   8       15.33       16.81      1.93 o 
   4  -5   8       55.57       52.62      2.52 o 
   5  -5   8       39.17       41.03      2.46 o 
   6  -5   8        5.18        3.20      1.65 o 
  -5  -4   8        0.01        0.66      1.46 o 
  -4  -4   8        0.91        1.46      1.46 o 
  -3  -4   8       16.29       18.03      2.06 o 
  -2  -4   8      199.42      196.03     11.43 o 
  -1  -4   8        0.01        0.44      0.40 o 
   0  -4   8       48.35       47.77      3.57 o 
   1  -4   8       14.57       14.97      1.04 o 
   2  -4   8        6.04        4.87      1.81 o 
   3  -4   8       48.22       48.70      1.92 o 
   4  -4   8      135.59       52.94     42.80 o 
   5  -4   8       13.45       11.96      1.60 o 
   6  -4   8       18.05       21.50      2.40 o 
  -6  -3   8       11.48       11.76      3.29 o 
  -5  -3   8        8.26        4.60      5.65 o 
  -4  -3   8       42.56       39.30     10.85 o 
  -3  -3   8       93.43       94.08      7.27 o 
  -2  -3   8        8.95        9.90      1.15 o 
  -1  -3   8       10.30       15.34      1.27 o 
   0  -3   8       24.89       23.04      1.39 o 
   1  -3   8       34.13       32.57      3.66 o 
   2  -3   8      172.26      144.23     16.80 o 
   3  -3   8      150.81      149.97      3.27 o 
   4  -3   8      246.33      243.84      5.39 o 
   5  -3   8       20.02       23.93      2.20 o 
   6  -3   8        2.49        2.88      1.09 o 
  -7  -2   8        5.98        9.88      3.20 o 
  -6  -2   8        0.95        3.29      1.88 o 
  -5  -2   8        6.92        7.97      1.46 o 
  -4  -2   8        0.44        0.79      0.73 o 
  -3  -2   8      260.95      267.62     20.75 o 
  -2  -2   8       13.61        9.65      1.10 o 
  -1  -2   8        0.55        0.16      0.30 o 
   0  -2   8       11.33       12.41      0.85 o 
   1  -2   8       41.81       38.09      1.47 o 
   2  -2   8       61.24       43.22     13.52 o 
   3  -2   8      461.19      437.50      6.96 o 
   4  -2   8        4.13        4.64      0.99 o 
   5  -2   8        2.27        4.85      1.13 o 
   6  -2   8       49.05       57.40      3.25 o 
  -7  -1   8        1.61        3.20      1.98 o 
  -6  -1   8        0.44        1.41      1.55 o 
  -5  -1   8       66.07       67.90      5.13 o 
  -4  -1   8        7.08        7.96      1.40 o 
  -3  -1   8      142.25      146.04      4.54 o 
  -2  -1   8      751.11      812.91     39.26 o 
  -1  -1   8      222.75      263.95      6.45 o 
   0  -1   8      625.05      610.69     13.18 o 
   1  -1   8      530.51      532.02     20.04 o 
   2  -1   8      138.30      128.14      2.93 o 
   3  -1   8        0.02        0.84      0.44 o 
   4  -1   8        4.50        3.30      0.85 o 
   5  -1   8        0.05        0.67      0.68 o 
   6  -1   8       65.80       61.27      3.40 o 
  -7   0   8        0.47        1.13      1.69 o 
  -6   0   8       10.27       12.56      2.87 o 
  -5   0   8        6.06        7.48      2.12 o 
  -4   0   8       14.21       12.92      1.59 o 
  -3   0   8        9.69        9.02      1.09 o 
  -2   0   8       58.48       69.53      2.93 o 
  -1   0   8      752.97      741.99     12.35 o 
   0   0   8        0.53        0.95      0.33 o 
   1   0   8      410.46      413.16      5.06 o 
   2   0   8      126.17      118.12      2.91 o 
   3   0   8       52.03       51.31      2.09 o 
   4   0   8        0.67        0.85      0.56 o 
   5   0   8        1.38        0.27      0.66 o 
   6   0   8      113.20      130.20      5.02 o 
  -8   1   8        0.01        0.80      1.41 o 
  -7   1   8        0.08        0.94      1.13 o 
  -6   1   8       88.59       86.07      6.16 o 
  -5   1   8       57.11       52.94      4.47 o 
  -4   1   8       58.97       61.46      4.80 o 
  -3   1   8      133.63      148.67      9.25 o 
  -2   1   8      900.47      939.80     16.05 o 
  -1   1   8      102.23      101.30      2.39 o 
   0   1   8      283.85      278.31      4.13 o 
   1   1   8      109.70       99.34      3.46 o 
   2   1   8      247.76      242.24      4.38 o 
   3   1   8       16.62       13.80      1.36 o 
   4   1   8       13.99       12.03      1.63 o 
   5   1   8       59.57       61.41      3.30 o 
  -8   2   8       12.77       13.18      3.34 o 
  -7   2   8        0.01       -0.19      1.04 o 
  -6   2   8       56.93       51.34      4.80 o 
  -5   2   8       97.71       90.63      5.84 o 
  -4   2   8        6.30        5.84      1.15 o 
  -3   2   8        9.94        8.47      0.90 o 
  -2   2   8      223.11      204.00     17.41 o 
  -1   2   8       15.10       14.84      1.15 o 
   0   2   8        0.27        0.54      0.36 o 
   1   2   8       54.66       52.64      2.04 o 
   2   2   8       36.87       36.51      1.83 o 
   3   2   8       51.29       49.99      2.66 o 
   4   2   8        7.48        7.74      1.42 o 
   5   2   8       48.04       59.58      3.41 o 
  -7   3   8       16.24       19.72      3.76 o 
  -6   3   8      177.66      177.78      8.71 o 
  -5   3   8        6.76        6.40      1.98 o 
  -4   3   8      119.09      129.02      5.98 o 
  -3   3   8       93.30       92.87      4.17 o 
  -2   3   8        0.52        0.46      0.41 o 
  -1   3   8       11.22       12.02      1.12 o 
   0   3   8        5.47        5.54      0.85 o 
   1   3   8      104.40      102.86      3.39 o 
   2   3   8      159.68      160.39      7.41 o 
   3   3   8        3.58        3.36      1.07 o 
  -7   4   8        0.28        1.51      1.46 o 
  -6   4   8       29.66       26.49      3.95 o 
  -5   4   8       49.76       51.06      4.47 o 
  -4   4   8        1.23        1.88      0.85 o 
  -3   4   8        4.22        4.75      0.92 o 
  -2   4   8      139.81      136.83      3.69 o 
  -1   4   8       25.87       28.09      3.34 o 
   0   4   8       72.68       68.89      5.36 o 
   1   4   8       29.05       33.08      4.05 o 
   2   4   8       13.99       13.51      3.29 o 
   3   4   8        2.69        3.62      1.88 o 
  -5   5   8        0.26       -0.05      1.51 o 
  -4   5   8        0.78        1.32      1.36 o 
  -3   5   8       41.92       42.68      4.38 o 
  -2   5   8       14.96       16.33      3.29 o 
  -1   5   8       10.70       14.49      3.39 o 
   0   5   8        7.01        4.00      2.12 o 
   1   5   8       24.11       25.32      4.38 o 
   2   5   8        2.95        3.76      2.12 o 
  -5   6   8        4.85        6.96      2.68 o 
  -4   6   8        4.73        5.65      2.45 o 
  -3   6   8        0.02        0.14      1.69 o 
  -2   6   8       20.00       23.34      4.33 o 
  -1   6   8       54.53       56.56      5.69 o 
   0   6   8       25.65       25.60      4.56 o 
   1  -8   9        4.29        8.28      3.25 o 
   2  -8   9        1.92        2.54      2.54 o 
  -2  -7   9        4.05        6.26      2.54 o 
  -1  -7   9       15.65       15.53      3.95 o 
   0  -7   9       26.36       25.03      4.47 o 
   1  -7   9        0.34       -0.80      1.65 o 
   2  -7   9       25.80       24.38      4.14 o 
   4  -7   9       19.85       27.76      4.28 o 
   5  -7   9        1.31        1.18      1.79 o 
  -3  -6   9        4.69       10.02      3.15 o 
  -2  -6   9        2.38        3.06      1.74 o 
  -1  -6   9        0.48        0.71      1.60 o 
   0  -6   9        0.14        0.56      1.51 o 
   1  -6   9      106.91      120.37      7.20 o 
   2  -6   9        1.06        1.79      1.51 o 
   3  -6   9       44.46       45.06      3.00 o 
   4  -6   9       12.08       13.88      3.01 o 
   5  -6   9        1.25        1.46      1.46 o 
  -4  -5   9       53.77       53.74      5.27 o 
  -3  -5   9        2.03        3.86      1.84 o 
  -2  -5   9       39.74       42.12      4.38 o 
  -1  -5   9       63.86       63.34      5.18 o 
   0  -5   9      210.69      227.71      9.32 o 
   1  -5   9       23.00       19.86      3.29 o 
   2  -5   9       52.02       48.47      4.28 o 
   3  -5   9       98.52      102.87      7.22 o 
   4  -5   9       77.17       73.17      3.07 o 
   5  -5   9        9.63       11.06      1.69 o 
   6  -5   9        1.82        2.54      1.11 o 
  -5  -4   9        1.20        2.31      1.65 o 
  -4  -4   9       44.06       51.25      4.80 o 
  -3  -4   9       66.00       69.51      3.60 o 
  -2  -4   9        0.94        0.51      0.57 o 
  -1  -4   9       14.33       12.05      1.27 o 
   0  -4   9      193.34      197.81      5.53 o 
   1  -4   9        0.11        0.69      0.48 o 
   2  -4   9        0.59        1.14      0.49 o 
   3  -4   9        9.17       10.75      1.17 o 
   4  -4   9        5.78        6.65      1.18 o 
   5  -4   9       24.19       20.57      2.10 o 
   6  -4   9        2.84        3.48      1.24 o 
  -6  -3   9        0.03       -0.52      1.69 o 
  -5  -3   9       62.84       69.21      3.86 o 
  -4  -3   9      160.90      186.82      8.38 o 
  -3  -3   9        8.59        5.06      1.44 o 
  -2  -3   9      160.13      157.29      7.93 o 
  -1  -3   9      134.45      129.53      6.35 o 
   0  -3   9        0.06        0.21      0.35 o 
   1  -3   9        3.10        3.49      0.61 o 
   2  -3   9        1.20        2.13      0.57 o 
   3  -3   9      175.72      167.11      7.44 o 
   4  -3   9      264.16      224.34      5.37 o 
   5  -3   9        8.99        8.58      1.46 o 
   6  -3   9       51.85       56.50      3.28 o 
  -6  -2   9        0.07        0.00      1.41 o 
  -5  -2   9        6.44        7.09      1.53 o 
  -4  -2   9      187.86      198.84     18.28 o 
  -3  -2   9       74.39       73.30      3.62 o 
  -2  -2   9        4.09        3.82      1.20 o 
  -1  -2   9      134.99      110.40     11.80 o 
   0  -2   9      195.56      176.50     14.08 o 
   1  -2   9        4.34        5.13      0.71 o 
   2  -2   9      192.63      177.91      3.55 o 
   3  -2   9       65.20       58.08      2.21 o 
   4  -2   9       13.48       20.29      1.93 o 
   5  -2   9       23.64       25.27      2.35 o 
   6  -2   9        4.17        6.96      1.65 o 
  -7  -1   9        1.34        1.65      2.16 o 
  -6  -1   9        7.22        7.81      2.45 o 
  -5  -1   9      142.44      142.07      7.62 o 
  -4  -1   9       29.02       33.82      3.13 o 
  -3  -1   9       23.60       23.34      1.63 o 
  -2  -1   9        1.99        4.64      0.86 o 
  -1  -1   9      207.28      201.23     11.73 o 
   0  -1   9      111.57      103.96      2.79 o 
   1  -1   9       76.21       67.73      2.11 o 
   2  -1   9      110.19      112.44      2.91 o 
   3  -1   9       33.19       37.21      1.82 o 
   4  -1   9       21.99       17.50      1.91 o 
   5  -1   9        3.05        2.31      0.87 o 
   6  -1   9        9.70       14.67      2.08 o 
  -7   0   9       15.74       18.02      3.91 o 
  -6   0   9        0.15        0.47      1.18 o 
  -5   0   9       93.67       83.71      5.79 o 
  -4   0   9       50.12       49.07      3.95 o 
  -3   0   9       12.82       12.06      1.31 o 
  -2   0   9        0.43        0.69      0.38 o 
  -1   0   9       17.42       15.75      1.15 o 
   0   0   9      109.18      105.65      3.89 o 
   1   0   9      703.13      684.84      8.61 o 
   2   0   9       67.69       57.95      2.17 o 
   3   0   9       31.11       14.18      4.46 o 
   4   0   9        0.70       -0.11      0.56 o 
   5   0   9        7.20        7.86      1.47 o 
  -7   1   9        0.86        0.56      1.51 o 
  -6   1   9       40.73       40.33      4.38 o 
  -5   1   9      112.16      101.69      6.40 o 
  -4   1   9       35.64       37.25      2.92 o 
  -3   1   9        2.52        2.19      0.62 o 
  -2   1   9       12.06       11.50      1.26 o 
  -1   1   9      145.39      138.08      2.96 o 
   0   1   9      515.28      489.57      6.63 o 
   1   1   9       13.03       10.91      1.14 o 
   2   1   9        0.80        0.94      0.47 o 
   3   1   9       10.22       10.64      1.31 o 
   4   1   9       23.62       20.09      2.12 o 
   5   1   9        0.08        0.92      0.92 o 
  -7   2   9       18.56       18.45      3.76 o 
  -6   2   9       13.75       16.99      3.34 o 
  -5   2   9       45.71       39.90      4.09 o 
  -4   2   9       62.54       59.88      3.10 o 
  -3   2   9        1.25        1.60      0.51 o 
  -2   2   9        1.42        1.86      0.52 o 
  -1   2   9        9.96        8.83      1.00 o 
   0   2   9       29.52       31.49      1.89 o 
   1   2   9      230.92      214.84      4.31 o 
   2   2   9      199.81      185.51      4.25 o 
   3   2   9       53.00       45.91      2.65 o 
   4   2   9       20.75       24.39      2.77 o 
  -7   3   9        0.06       -0.71      1.18 o 
  -6   3   9       33.28       32.23      4.00 o 
  -5   3   9       25.66       28.05      3.86 o 
  -4   3   9       52.24       49.87      2.38 o 
  -3   3   9        0.51        0.54      0.40 o 
  -2   3   9       17.88       17.21      1.34 o 
  -1   3   9      180.27      176.25      4.39 o 
   0   3   9      202.23      201.02      4.19 o 
   1   3   9       26.11       27.51      1.94 o 
   2   3   9        9.00       10.41      1.54 o 
   3   3   9       46.34       49.64      2.93 o 
  -7   4   9        5.73        5.41      2.31 o 
  -6   4   9        0.43        1.08      1.41 o 
  -5   4   9       13.50       13.60      3.01 o 
  -4   4   9       11.16       11.61      1.25 o 
  -3   4   9       25.31       27.56      1.58 o 
  -1   4   9       19.04       21.74      3.48 o 
   0   4   9       45.78       42.68      4.52 o 
   1   4   9       46.65       51.67      5.22 o 
   2   4   9       98.50       85.93      6.96 o 
  -4   5   9       28.75       32.94      4.00 o 
  -3   5   9        1.35        3.15      1.84 o 
  -2   5   9       99.54       93.93      6.64 o 
  -1   5   9      148.82      149.03      8.61 o 
   0   5   9       15.09       15.11      3.62 o 
   1   5   9        4.53        4.38      2.35 o 
  -5   6   9        7.27        1.36      1.88 o 
  -4   6   9        4.79        5.93      2.64 o 
  -3   6   9       37.37       35.86      5.13 o 
  -2   6   9       75.61       73.27      6.54 o 
  -1   6   9        8.14        8.00      2.92 o 
  -1  -7  10        2.19        3.11      2.21 o 
   0  -7  10        2.95        1.74      2.12 o 
   1  -7  10       42.82       48.70      5.36 o 
   2  -7  10       92.09      103.95      7.39 o 
  -3  -6  10       15.19       19.72      4.14 o 
  -2  -6  10        3.92        3.53      1.98 o 
  -1  -6  10       15.80       18.63      3.76 o 
   0  -6  10        1.52        1.74      1.74 o 
   1  -6  10        0.15        0.99      1.60 o 
   2  -6  10       28.11       29.74      4.19 o 
   3  -6  10      145.26      160.28      8.19 o 
   4  -6  10       14.69       18.35      3.48 o 
   5  -6  10       13.39        9.65      2.78 o 
  -4  -5  10       16.52       25.60      4.28 o 
  -3  -5  10       14.58       17.55      3.58 o 
  -2  -5  10       58.22       54.07      4.99 o 
  -1  -5  10        6.65        6.40      2.31 o 
   0  -5  10        0.14       -0.14      1.32 o 
   1  -5  10      243.54      251.10      9.93 o 
   2  -5  10      322.69      356.46     11.58 o 
   3  -5  10        0.08        0.11      0.89 o 
   4  -5  10        0.55        0.83      0.75 o 
   5  -5  10       19.46       14.73      1.92 o 
  -5  -4  10        9.76       17.74      3.67 o 
  -4  -4  10        0.32        0.38      1.13 o 
  -3  -4  10       12.50       12.33      1.91 o 
  -2  -4  10       56.56       54.82      2.98 o 
  -1  -4  10        1.95        2.78      0.81 o 
   0  -4  10        2.26        3.14      0.79 o 
   1  -4  10       18.73       19.37      1.67 o 
   2  -4  10       64.79       62.58      2.65 o 
   3  -4  10      189.74      181.05      5.51 o 
   4  -4  10      161.32      146.59      4.49 o 
   5  -4  10       13.39       12.97      1.91 o 
   6  -4  10       17.16       17.41      2.31 o 
  -6  -3  10       14.76       12.61      3.58 o 
  -5  -3  10        0.47        1.36      1.03 o 
  -4  -3  10       15.43       19.63      2.38 o 
  -3  -3  10       65.12       50.12     21.29 o 
  -2  -3  10      163.14      169.31      7.72 o 
  -1  -3  10        3.78        1.37      0.85 o 
   0  -3  10       30.82       30.83      2.64 o 
   1  -3  10      489.04      466.43     16.59 o 
   2  -3  10      257.74      232.59      5.72 o 
   3  -3  10       46.17       41.75      2.10 o 
   4  -3  10       16.86       15.80      1.81 o 
   5  -3  10       70.15       60.11      3.22 o 
   6  -3  10        4.84        4.48      1.30 o 
  -6  -2  10       38.05       39.01      4.75 o 
  -5  -2  10       12.13       14.53      2.13 o 
  -4  -2  10        0.84        0.44      0.68 o 
  -3  -2  10       16.56       22.78      3.41 o 
  -2  -2  10       48.91       41.55      4.05 o 
  -1  -2  10        4.00        3.13      0.79 o 
   0  -2  10      355.92      345.78     12.26 o 
   1  -2  10       19.86       19.60      1.32 o 
   2  -2  10      168.72      157.92      3.54 o 
   3  -2  10      125.03      106.82      4.51 o 
   4  -2  10      251.14      216.01      5.61 o 
   5  -2  10        1.93        2.71      1.07 o 
   6  -2  10        9.95       11.71      1.81 o 
  -7  -1  10       22.56       26.82      4.66 o 
  -6  -1  10        0.08        0.28      1.41 o 
  -5  -1  10        0.43        0.47      1.13 o 
  -4  -1  10       32.24       34.80      3.48 o 
  -3  -1  10      138.47      127.57      8.19 o 
  -2  -1  10      185.15      186.43      5.32 o 
  -1  -1  10       18.40       19.61      1.64 o 
   0  -1  10      723.49      690.97     21.44 o 
   1  -1  10      705.49      664.56     14.74 o 
   2  -1  10       26.70       23.98      1.51 o 
   3  -1  10       43.63       43.10      2.07 o 
   4  -1  10        4.03        4.42      1.13 o 
   5  -1  10        3.43        3.19      1.13 o 
  -7   0  10        7.94        6.12      2.54 o 
  -6   0  10       37.45       30.02      4.38 o 
  -5   0  10        0.07        0.75      0.99 o 
  -4   0  10       53.97       59.22      5.66 o 
  -3   0  10       74.40       80.74      4.60 o 
  -2   0  10       27.96       22.10      1.55 o 
  -1   0  10      496.89      486.23     15.76 o 
   0   0  10      761.25      712.86     15.16 o 
   1   0  10        1.47        1.89      0.56 o 
   2   0  10      121.06      109.09      3.13 o 
   3   0  10      126.39      100.09      7.03 o 
   4   0  10       20.67       19.88      2.12 o 
   5   0  10        3.19        5.14      1.44 o 
  -7   1  10       15.19       18.02      3.91 o 
  -6   1  10        6.91        9.32      2.73 o 
  -5   1  10       66.85       60.89      5.13 o 
  -4   1  10       13.78       11.32      1.40 o 
  -3   1  10      299.45      280.60      9.92 o 
  -2   1  10        4.09        3.48      0.79 o 
  -1   1  10       65.73       60.97      2.13 o 
   0   1  10      292.08      268.90      9.80 o 
   1   1  10      103.07       96.46      2.90 o 
   2   1  10       27.93       25.48      1.75 o 
   3   1  10        9.61       11.94      1.40 o 
   4   1  10        5.56        7.63      1.42 o 
  -7   2  10        0.36        1.32      1.65 o 
  -6   2  10        0.21        0.66      1.36 o 
  -5   2  10      110.01      108.42      6.82 o 
  -4   2  10      129.88      131.21      6.16 o 
  -3   2  10       45.92       41.90      2.23 o 
  -2   2  10       53.71       47.00      2.30 o 
  -1   2  10      371.24      370.98      7.55 o 
   0   2  10      277.91      269.24      6.24 o 
   1   2  10       34.49       32.97      1.83 o 
   2   2  10       28.02       27.31      2.90 o 
   3   2  10       79.67       76.59      3.54 o 
   4   2  10       13.28       15.20      2.05 o 
  -7   3  10       11.19       14.82      3.62 o 
  -6   3  10       66.93       67.29      5.79 o 
  -5   3  10        2.62        3.62      1.74 o 
  -4   3  10      126.43      121.24      8.05 o 
  -3   3  10       28.18       24.88      1.90 o 
  -2   3  10       22.02       22.34      1.58 o 
  -1   3  10       59.06       57.90      2.32 o 
   0   3  10        7.11        7.55      1.15 o 
   1   3  10       15.08       14.54      1.75 o 
   2   3  10       16.79       17.82      2.04 o 
   3   3  10        1.64        2.03      1.02 o 
  -6   4  10        2.18        1.65      1.55 o 
  -5   4  10       21.08       23.34      3.72 o 
  -4   4  10       36.01       32.25      2.11 o 
  -3   4  10        0.10        0.37      0.50 o 
  -2   4  10       69.85       71.15      5.60 o 
  -1   4  10      219.20      225.78      9.83 o 
   0   4  10       66.79       68.61      5.79 o 
   1   4  10        1.33        2.21      1.98 o 
   2   4  10        3.91        3.76      2.21 o 
  -3   5  10        4.43       -1.27      1.22 o 
  -2   5  10        0.32       -0.33      1.65 o 
  -1   5  10        9.81       12.89      3.53 o 
   0   5  10        4.40        2.59      2.16 o 
  -1  -7  11       35.68       31.67      5.08 o 
   0  -7  11       24.47       29.65      4.94 o 
   1  -7  11        2.80        2.12      2.31 o 
   2  -7  11      151.64      136.84      8.61 o 
  -3  -6  11        0.03        0.61      1.60 o 
  -2  -6  11        5.74        5.27      2.45 o 
  -1  -6  11        4.02        4.14      2.31 o 
   0  -6  11       21.92       24.56      4.28 o 
   1  -6  11      160.78      154.35      8.66 o 
   2  -6  11       98.41      105.88      7.15 o 
  -4  -5  11        4.61        6.35      2.45 o 
  -3  -5  11       31.06       37.46      4.47 o 
  -2  -5  11       18.67       19.53      3.62 o 
  -1  -5  11      141.25      147.62      8.28 o 
   0  -5  11        0.09       -1.62      1.08 o 
   1  -5  11       86.00       85.27      6.16 o 
   2  -5  11      120.02      130.49      7.44 o 
   3  -5  11       29.51       31.25      4.14 o 
   4  -5  11       12.21       11.70      2.11 o 
   5  -5  11        4.61        2.39      1.39 o 
  -5  -4  11        0.02        1.55      1.74 o 
  -4  -4  11        0.08        0.47      1.51 o 
  -3  -4  11       93.02       98.63      8.42 o 
  -2  -4  11       44.89       46.35      2.45 o 
  -1  -4  11       37.90       36.17      2.14 o 
   0  -4  11      140.76      132.22      3.90 o 
   1  -4  11      320.07      306.06      5.97 o 
   2  -4  11      110.46       39.03     35.74 o 
   3  -4  11       17.59       17.19      1.82 o 
   4  -4  11       59.38       55.97      2.94 o 
   5  -4  11       41.56       42.85      2.82 o 
  -5  -3  11       22.48       27.30      4.56 o 
  -4  -3  11      166.15      177.57     22.19 o 
  -3  -3  11        2.10        1.85      0.78 o 
  -2  -3  11      216.97      205.53      8.61 o 
  -1  -3  11       26.00       25.08      1.77 o 
   0  -3  11      114.65      103.70      3.46 o 
   1  -3  11      110.38      101.59      6.25 o 
   2  -3  11       22.86       23.48      1.99 o 
   3  -3  11       29.00       31.95      1.84 o 
   4  -3  11       17.52       19.82      2.11 o 
   5  -3  11        7.57        7.36      1.55 o 
  -6  -2  11       25.37       25.03      4.47 o 
  -5  -2  11        2.62        3.87      1.34 o 
  -4  -2  11       40.54       45.35      6.00 o 
  -3  -2  11       50.25       54.00      2.63 o 
  -2  -2  11       20.26       22.92      1.82 o 
  -1  -2  11       15.56       14.50      1.55 o 
   0  -2  11      343.65      318.20     12.27 o 
   1  -2  11      367.14      356.14     11.29 o 
   2  -2  11      165.78      166.60      4.29 o 
   3  -2  11       11.25       11.89      1.36 o 
   4  -2  11        6.65        7.35      1.44 o 
   5  -2  11        9.82       12.22      1.87 o 
  -6  -1  11       26.33       33.32      4.85 o 
  -5  -1  11       65.59       63.53      5.51 o 
  -4  -1  11        4.16        6.46      1.15 o 
  -3  -1  11       41.64       29.35      1.93 o 
  -2  -1  11        9.77        8.56      1.26 o 
  -1  -1  11        5.40        4.44      0.94 o 
   0  -1  11        3.19        3.97      0.94 o 
   1  -1  11        1.12        1.33      0.52 o 
   2  -1  11        0.23        0.49      0.54 o 
   3  -1  11        0.63        0.76      0.57 o 
   4  -1  11        1.91        2.28      0.93 o 
   5  -1  11       32.08       34.91      2.97 o 
  -7   0  11       54.98       53.36      5.69 o 
  -6   0  11       17.72       17.36      3.72 o 
  -5   0  11        0.07        0.42      1.18 o 
  -4   0  11        2.86        3.50      0.90 o 
  -3   0  11        0.50        0.01      0.47 o 
  -2   0  11      173.56      169.08      7.28 o 
  -1   0  11        6.10        5.54      1.04 o 
   0   0  11      374.40      363.47     12.79 o 
   1   0  11      107.78      102.60      3.02 o 
   2   0  11       16.06       14.24      1.45 o 
   3   0  11        7.10        6.70      1.08 o 
   4   0  11       11.79       10.02      1.66 o 
  -7   1  11        0.04       -0.09      1.32 o 
  -6   1  11       20.55       16.61      3.48 o 
  -5   1  11       36.28       36.28      4.14 o 
  -4   1  11       28.96       23.91      1.93 o 
  -3   1  11        7.36        7.24      1.21 o 
  -2   1  11       52.44       50.25      2.50 o 
  -1   1  11        7.47        7.92      1.26 o 
   0   1  11       13.51       13.56      1.33 o 
   1   1  11      113.56      107.27      3.81 o 
   2   1  11        0.00       -0.04      0.49 o 
   3   1  11        5.53        5.89      1.12 o 
   4   1  11       52.86       51.75      3.21 o 
  -7   2  11       26.58       29.18      4.80 o 
  -6   2  11       49.41       56.56      5.46 o 
  -5   2  11       17.82       16.80      3.39 o 
  -4   2  11        0.14        0.83      0.61 o 
  -3   2  11      108.64      104.89      4.75 o 
  -2   2  11        0.41       -0.36      0.54 o 
  -1   2  11       42.11       40.47      1.97 o 
   0   2  11       14.16       16.16      1.53 o 
   1   2  11        2.64        3.53      0.87 o 
   2   2  11       21.75       24.62      2.00 o 
   3   2  11       29.57       31.60      3.26 o 
  -6   3  11        2.83        4.09      2.02 o 
  -5   3  11        4.36       10.16      2.78 o 
  -4   3  11        8.62        8.00      1.30 o 
  -3   3  11       21.44       21.92      1.98 o 
  -2   3  11        0.03        0.15      0.58 o 
  -1   3  11       37.25       43.25      2.14 o 
   0   3  11       31.66       34.28      1.99 o 
   1   3  11       60.19       67.04      3.25 o 
   2   3  11        6.22        5.44      1.33 o 
  -6   4  11       25.79       26.21      4.38 o 
  -5   4  11        6.57        6.68      2.49 o 
  -4   4  11        1.93        1.71      0.80 o 
  -3   4  11       22.19       20.75      3.62 o 
  -2   4  11        0.32        1.48      1.02 o 
  -1   4  11       10.00       15.25      3.39 o 
   0   4  11        9.16       13.65      3.39 o 
   1   4  11       10.36       14.45      3.81 o 
  -2   5  11       14.97       21.55      4.14 o 
  -1   5  11        8.86       12.52      3.62 o 
   0  -7  12        0.57        2.31      2.07 o 
   1  -7  12        2.92        1.27      2.21 o 
   2  -7  12        1.75        0.61      2.26 o 
  -2  -6  12        0.46        0.85      1.60 o 
  -1  -6  12        0.51        0.24      1.74 o 
   0  -6  12       29.25       31.34      4.85 o 
   1  -6  12       11.05        7.91      2.96 o 
   2  -6  12       70.92       65.27      6.02 o 
  -3  -5  12        3.89        6.35      2.78 o 
  -2  -5  12       23.09       22.54      4.05 o 
  -1  -5  12        1.50        3.15      2.12 o 
   0  -5  12        4.28       11.53      3.06 o 
   1  -5  12       13.00       11.91      3.11 o 
   2  -5  12        1.90        2.45      2.07 o 
   3  -5  12       45.84       47.48      4.94 o 
   4  -5  12        0.94       -0.02      1.06 o 
  -4  -4  12       31.97       33.93      4.75 o 
  -3  -4  12        5.90        8.13      1.78 o 
  -2  -4  12        1.43        2.28      0.82 o 
  -1  -4  12       91.85       88.86      4.43 o 
   0  -4  12        0.22        0.34      0.66 o 
   1  -4  12       13.94        3.16      3.42 o 
   2  -4  12        6.00        6.87      1.29 o 
   3  -4  12        8.12       11.42      1.72 o 
   4  -4  12       28.12       29.16      3.20 o 
   5  -4  12       38.43       41.87      3.01 o 
  -5  -3  12        8.84       12.26      3.41 o 
  -4  -3  12        4.98        4.94      1.46 o 
  -3  -3  12        0.30       -0.11      0.60 o 
  -2  -3  12       10.10        9.28      1.40 o 
  -1  -3  12       17.30       17.76      1.79 o 
   0  -3  12        8.39        8.12      1.32 o 
   1  -3  12       55.34       55.07      3.61 o 
   2  -3  12       71.96       71.32      3.17 o 
   3  -3  12       84.60       83.16      4.98 o 
   4  -3  12        2.66        2.14      0.97 o 
   5  -3  12       47.05       46.53      3.01 o 
  -6  -2  12        6.64        5.32      2.54 o 
  -5  -2  12       47.64       55.46      8.07 o 
  -4  -2  12       41.81       46.24      6.78 o 
  -3  -2  12       23.78       24.22      2.09 o 
  -2  -2  12        1.37        2.68      0.81 o 
  -1  -2  12       75.08       66.16      2.90 o 
   0  -2  12        2.22        3.92      0.99 o 
   1  -2  12      101.03      101.77      3.68 o 
   2  -2  12       23.48       23.80      2.13 o 
   3  -2  12       31.76       28.01      8.99 o 
   4  -2  12       37.15       41.08      2.77 o 
  -6  -1  12       25.65       29.46      4.80 o 
  -5  -1  12        0.55       -0.42      1.27 o 
  -4  -1  12        2.08        2.14      0.90 o 
  -3  -1  12      103.74       89.15      3.87 o 
  -2  -1  12        3.74        4.38      1.00 o 
  -1  -1  12       70.56       67.14      2.97 o 
   0  -1  12      105.95      104.83      3.72 o 
   1  -1  12      116.87      111.19      3.90 o 
   2  -1  12       86.37       88.47      5.18 o 
   3  -1  12        9.92       10.70      1.38 o 
   4  -1  12        3.03        2.76      1.08 o 
  -6   0  12       12.85       12.56      3.44 o 
  -5   0  12       20.76       17.79      3.62 o 
  -4   0  12       16.92       17.33      2.35 o 
  -3   0  12       76.19       72.67      3.15 o 
  -2   0  12       10.57       12.92      1.58 o 
  -1   0  12       22.85       21.05      2.75 o 
   0   0  12      240.05      233.84      7.91 o 
   1   0  12       42.68       38.43      2.38 o 
   2   0  12        1.09        2.74      0.74 o 
   3   0  12        4.05        5.13      1.06 o 
   4   0  12       27.04       25.95      2.61 o 
  -6   1  12       28.73       33.18      4.85 o 
  -5   1  12        2.31        1.98      1.41 o 
  -4   1  12       18.22       16.39      2.01 o 
  -3   1  12       11.03        9.23      1.43 o 
  -2   1  12       84.69       80.34      3.30 o 
  -1   1  12      142.27      143.89      5.42 o 
   0   1  12        0.71        0.97      0.71 o 
   1   1  12       28.15       28.68      1.94 o 
   2   1  12        5.71        5.53      1.05 o 
   3   1  12        4.14        3.59      1.08 o 
  -6   2  12        0.31        1.04      1.55 o 
  -5   2  12       15.17       16.19      3.44 o 
  -4   2  12       54.41       58.85      2.94 o 
  -3   2  12       38.42       39.15      2.39 o 
  -2   2  12        1.89        1.60      0.77 o 
  -1   2  12        2.49        2.67      0.81 o 
   0   2  12       12.86       16.35      1.62 o 
   1   2  12       28.35       21.27      6.68 o 
   2   2  12       14.33       13.02      1.67 o 
  -6   3  12        9.50       11.58      3.34 o 
  -5   3  12       31.01       26.21      4.24 o 
  -4   3  12        4.31        2.97      0.95 o 
  -3   3  12       36.65       38.87      3.33 o 
  -2   3  12       63.12       61.77      3.05 o 
  -1   3  12       19.50       24.54      2.25 o 
   0   3  12        0.30        0.81      0.67 o 
   1   3  12        0.15        0.21      0.83 o 
  -5   4  12        6.43        6.73      2.45 o 
  -4   4  12       22.84       25.65      3.95 o 
  -3   4  12       24.12       24.52      4.09 o 
  -2   4  12        5.50        6.54      2.31 o 
  -1   4  12        0.45       -0.24      1.51 o 
   0   4  12        0.59        2.87      2.31 o 
  -1  -6  13       12.46       11.58      3.34 o 
   0  -6  13        4.68        4.99      2.73 o 
   1  -6  13       10.75       12.19      3.62 o 
   2  -6  13       87.06       94.11      7.34 o 
  -3  -5  13       13.04       17.65      3.95 o 
  -2  -5  13       13.11       14.40      3.58 o 
  -1  -5  13        1.65        1.51      2.02 o 
   0  -5  13       53.87       56.09      5.65 o 
   1  -5  13       64.05       70.68      6.16 o 
   2  -5  13       10.38        9.93      3.25 o 
   4  -5  13        2.40        0.99      1.30 o 
  -4  -4  13        0.13        1.08      1.93 o 
  -3  -4  13       20.26       21.29      2.66 o 
  -2  -4  13       74.68       73.36      3.33 o 
  -1  -4  13       19.95       18.73      6.47 o 
   0  -4  13        0.57        0.05      0.61 o 
   1  -4  13       29.17       30.64      2.34 o 
   2  -4  13       19.66       21.15      2.17 o 
   3  -4  13       22.73       20.02      2.22 o 
   4  -4  13        7.37        5.32      1.75 o 
  -5  -3  13       22.83       30.33      3.36 o 
  -4  -3  13       23.63       21.69      5.08 o 
  -3  -3  13       57.51       52.98      2.90 o 
  -2  -3  13        3.67        3.66      1.01 o 
  -1  -3  13       40.84       36.07      2.31 o 
   0  -3  13       78.24       74.92      3.30 o 
   1  -3  13        5.27        7.51      1.39 o 
   2  -3  13        0.18        0.16      0.75 o 
   3  -3  13       12.86        7.69      4.98 o 
   4  -3  13       55.68       57.53      4.19 o 
  -5  -2  13        6.93        8.14      1.90 o 
  -4  -2  13       11.15       12.42      1.79 o 
  -3  -2  13       74.41       69.30      3.27 o 
  -2  -2  13       48.21       51.44      2.76 o 
  -1  -2  13       55.61       57.82      2.88 o 
   0  -2  13        1.39        1.65      0.82 o 
   1  -2  13       14.10       14.79      1.86 o 
   2  -2  13        0.15        0.69      0.78 o 
   3  -2  13       69.95       62.67      4.40 o 
   4  -2  13        0.03       -0.16      0.81 o 
  -6  -1  13       29.60       34.68      5.18 o 
  -5  -1  13        7.41        9.08      2.82 o 
  -4  -1  13       32.27       28.89      3.76 o 
  -3  -1  13        7.50        7.57      1.40 o 
  -2  -1  13        0.67        1.26      0.72 o 
  -1  -1  13       72.01       67.41      3.77 o 
   0  -1  13      124.35      122.10      4.22 o 
   1  -1  13        0.42       -0.38      0.70 o 
   2  -1  13        5.22        6.39      1.37 o 
   3  -1  13       24.82       25.94      2.53 o 
   4  -1  13       24.96       32.32      2.91 o 
  -6   0  13        5.58        4.33      2.26 o 
  -5   0  13       26.31       25.55      4.42 o 
  -4   0  13        0.04        0.81      0.69 o 
  -3   0  13       27.31       30.08      2.30 o 
  -2   0  13       26.55       26.24      2.22 o 
  -1   0  13      115.96      112.65      4.04 o 
   0   0  13       15.57       16.65      1.93 o 
   1   0  13        0.02        0.65      0.73 o 
   2   0  13        7.64        9.65      1.88 o 
   3   0  13       10.98       12.52      1.63 o 
  -6   1  13        1.71        2.68      2.02 o 
  -5   1  13       17.45       16.85      3.62 o 
  -4   1  13       60.72       51.77      4.63 o 
  -3   1  13        2.63        1.91      0.88 o 
  -2   1  13        0.70        0.80      0.67 o 
  -1   1  13       19.97       21.63      2.37 o 
   0   1  13       18.95       22.48      2.22 o 
   1   1  13        7.79        9.25      1.54 o 
   2   1  13        7.86        8.92      1.61 o 
  -6   2  13       27.29       27.86      4.71 o 
  -5   2  13       32.02       31.95      4.75 o 
  -4   2  13       22.01       24.94      2.27 o 
  -3   2  13        0.63        1.21      0.75 o 
  -2   2  13       17.38       17.94      1.99 o 
  -1   2  13       28.25       31.52      2.43 o 
   0   2  13       24.11       29.00      2.53 o 
   1   2  13       16.34       17.02      2.13 o 
   2   2  13       21.78       27.90      2.34 o 
  -5   3  13       23.09       25.93      4.52 o 
  -4   3  13       13.09       16.54      1.98 o 
  -3   3  13       10.11       13.23      1.80 o 
  -2   3  13        1.22        1.46      0.81 o 
  -1   3  13        0.58        0.26      0.68 o 
   0   3  13        3.69        4.32      1.26 o 
  -3   4  13        0.90        1.93      1.88 o 
  -2   4  13       16.21       20.19      4.09 o 
   0  -6  14       18.29       18.12      4.14 o 
   1  -6  14       30.71       36.70      5.41 o 
  -2  -5  14       17.66       20.61      4.24 o 
  -1  -5  14        0.27        3.11      2.31 o 
   0  -5  14        0.62        0.00      1.88 o 
   1  -5  14        6.37        8.61      3.11 o 
   2  -5  14        8.11       10.02      3.39 o 
  -3  -4  14       24.54        9.48     10.56 o 
  -2  -4  14       11.54        4.18      3.50 o 
  -1  -4  14        2.27        2.16      0.99 o 
   0  -4  14       28.08       30.41      2.51 o 
   1  -4  14       15.71       18.91      2.16 o 
   2  -4  14       43.09       39.65      2.76 o 
   3  -4  14        4.70        2.54      2.04 o 
  -4  -3  14        0.51       -0.56      1.11 o 
  -3  -3  14       28.06       24.77      2.43 o 
  -2  -3  14        5.82        7.27      1.43 o 
  -1  -3  14        8.65       11.13      1.68 o 
   0  -3  14        0.66        1.66      0.95 o 
   1  -3  14        4.37        4.68      1.35 o 
   2  -3  14       24.43       26.60      2.54 o 
   3  -3  14       37.63       35.09      4.03 o 
  -5  -2  14        4.10        3.25      1.41 o 
  -4  -2  14       16.47       19.01      2.21 o 
  -3  -2  14        3.44        3.84      1.14 o 
  -2  -2  14        9.63       12.61      1.78 o 
  -1  -2  14        0.50        0.78      0.75 o 
   0  -2  14       24.37       25.72      2.38 o 
   1  -2  14       65.67       69.35      3.48 o 
   2  -2  14       24.04       23.29      2.46 o 
   3  -2  14        0.03       -0.27      0.92 o 
  -5  -1  14        0.17       -0.99      1.08 o 
  -4  -1  14        0.40        1.00      0.89 o 
  -3  -1  14        0.33        0.42      0.78 o 
  -2  -1  14       27.90       29.37      2.47 o 
  -1  -1  14      145.64      133.50      4.59 o 
   0  -1  14       23.42       23.21      2.32 o 
   1  -1  14       17.87       21.50      2.29 o 
   2  -1  14       67.05       68.31      3.60 o 
   3  -1  14       12.96       15.62      2.20 o 
  -5   0  14        1.33        0.89      1.69 o 
  -4   0  14        0.12        0.07      0.62 o 
  -3   0  14       37.74       38.40      2.54 o 
  -2   0  14       60.95       60.31      4.03 o 
  -1   0  14        0.05        0.17      0.67 o 
   0   0  14       10.84       13.61      1.90 o 
   1   0  14       63.11       61.10      3.31 o 
   2   0  14        1.28        1.71      1.07 o 
  -5   1  14        5.95        8.28      2.82 o 
  -4   1  14        8.50        8.99      1.85 o 
  -3   1  14       25.41       24.80      2.32 o 
  -2   1  14       64.48       63.64      3.24 o 
  -1   1  14       31.13       33.78      2.57 o 
   0   1  14       28.84       28.80      2.60 o 
   1   1  14       30.96       36.60      2.97 o 
   2   1  14       34.12       41.48      2.98 o 
  -5   2  14        0.22       -0.14      1.20 o 
  -4   2  14       38.50       35.79      4.03 o 
  -3   2  14       18.46       21.65      2.28 o 
  -2   2  14        7.95        7.99      1.51 o 
  -1   2  14       24.65       27.03      2.52 o 
   0   2  14        5.30        6.19      1.49 o 
  -4   3  14        0.38        0.43      0.97 o 
  -3   3  14       12.30       15.31      2.01 o 
  -2   3  14       10.00       14.54      2.00 o 
  -1   3  14       20.20       24.55      2.56 o 
  -1  -5  15       15.02       13.98      3.48 o 
   0  -5  15       28.48       28.85      5.04 o 
   1  -5  15       18.28       19.29      4.38 o 
  -2  -4  15       55.94       52.95      3.17 o 
  -1  -4  15       28.94       32.99      3.44 o 
   0  -4  15        9.93        9.84      1.91 o 
   1  -4  15       17.69       17.26      2.26 o 
   2  -4  15       12.85       14.85      2.22 o 
  -3  -3  15       29.93       32.74      2.81 o 
  -2  -3  15        0.04       -0.67      0.81 o 
  -1  -3  15       41.61       36.72      2.74 o 
   0  -3  15       10.60       11.75      1.87 o 
   1  -3  15       17.86       21.34      2.40 o 
   2  -3  15        1.04        2.59      1.20 o 
  -4  -2  15        0.76        0.71      0.91 o 
  -3  -2  15        0.19        0.59      0.84 o 
  -2  -2  15       52.63       50.91      3.06 o 
  -1  -2  15       27.06       27.98      2.53 o 
   0  -2  15       77.51       71.88      3.62 o 
   1  -2  15        1.34        0.73      0.95 o 
   2  -2  15       39.31       38.72      2.99 o 
  -4  -1  15        2.46        3.72      1.25 o 
  -3  -1  15       40.06       38.80      3.08 o 
  -2  -1  15        5.40        6.43      1.41 o 
  -1  -1  15        0.81        1.60      1.03 o 
   0  -1  15       48.25       48.67      3.10 o 
   1  -1  15       14.79       14.44      2.10 o 
   2  -1  15       36.45       38.05      5.06 o 
  -4   0  15        4.57        4.60      1.29 o 
  -3   0  15        0.10        0.43      0.81 o 
  -2   0  15       17.18       16.18      2.03 o 
  -1   0  15       85.74       86.98      3.94 o 
   0   0  15       17.92       18.46      2.28 o 
   1   0  15       17.69       16.59      2.21 o 
  -4   1  15       19.78       20.06      2.29 o 
  -3   1  15       60.50       60.64      6.11 o 
  -2   1  15        9.62       14.76      2.06 o 
  -1   1  15        0.20        0.56      0.88 o 
   0   1  15        0.28        1.11      1.00 o 
  -3   2  15       14.96       17.40      2.23 o 
  -2   2  15        7.73        8.61      1.74 o 
  -1   2  15        1.60        1.34      1.01 o 
  -2  -3  16       59.97       62.87      4.08 o 
  -1  -3  16       34.42       38.47      3.00 o 
   0  -3  16        8.00        9.57      1.86 o 
   1  -3  16        4.34        3.36      1.21 o 
  -3  -2  16        9.75       11.44      1.91 o 
  -2  -2  16        5.15        5.47      1.44 o 
  -1  -2  16        1.69        1.75      1.09 o 
   0  -2  16        1.33        1.82      1.15 o 
   1  -2  16        0.23        0.61      0.93 o 
  -3  -1  16        2.29        1.81      1.07 o 
  -2  -1  16       19.93       24.38      2.58 o 
  -1  -1  16       65.20       64.20      3.57 o 
   0  -1  16       35.42       33.43      2.94 o 
  -3   0  16        3.30        3.97      1.18 o 
  -2   0  16       29.36       30.56      2.78 o 
  -1   0  16        8.57        8.64      1.62 o 
   0   0  16        1.57        2.61      1.16 o 
                                                 
